# Supplementary material for: Identification of métiers in a multi-gear, multi-species fishery
Source: PLoS One. 2026 Jun 2;21(6):e0348392. doi: 10.1371/journal.pone.0348392 (PMC13229354; doi:10.1371/journal.pone.0348392)
Supplement: S1 Table — Includes: main gear (DRB – bivalve dredges, FPO – traps, GNS – gillnets, GTR – trammel nets, LLD – drifting longline, and LLS – bottom longline), scientific name of the target species, number of vessels, number of trips, and number of hauls for the study period (2014–2023). (CSV) [file pone.0348392.s001.csv]

potentialMetier	GEAR_TYPE	NOME_CIENTIFICO	CodFAO	valueConstributionMean	NumberOfVessels	NumberOfTrips	NumberOfHauls
DRB_Common European bittersweet	DRB	Glycymeris glycymeris	GKL	1	2	66	83
DRB_Mature dosinia	DRB	Dosinia exoleta	DSX	1	2	19	21
DRB_Smooth callista	DRB	Callista chione	KLK	1	1	35	83
DRB_Solid surf clam	DRB	Spisula solida	ULO	1	3	927	1759
DRB_Sword razor shell	DRB	Ensis siliqua	EQI	1	1	69	106
FPO_Black scabbardfish	FPO	Aphanopus carbo	BSF	1	2	3	3
FPO_Blackmouth catshark	FPO	Galeus melastomus	SHO	1	1	1	1
FPO_Combers NEI	FPO	Serranus spp	BAS	1	1	1	1
FPO_Skates	FPO	Rajidae	RJR	1	23	55	58
FPO_White hake	FPO	Urophycis tenuis	HKW	1	1	1	1
GNS_Atlantic chub mackerel	GNS	Scomber colias	VMA	1	1	5	6
GNS_Blue whiting(=Poutassou)	GNS	Micromesistius poutassou	WHB	1	1	1	1
GNS_Catsharks	GNS	Scyliorhinus spp	SYC	1	23	238	246
GNS_Greater forkbeard	GNS	Phycis blennoides	GFB	1	1	1	1
GNS_Picked dogfish	GNS	Squalus acanthias	DGS	1	1	1	1
GTR_Atlantic chub mackerel	GTR	Scomber colias	VMA	1	1	2	2
GTR_Grey gurnard	GTR	Eutrigla gurnardus	GUG	1	1	1	1
GTR_Monkfish	GTR	Lophiidae	ANG	1	90	8167	11474
GTR_Picked dogfish	GTR	Squalus acanthias	DGS	1	1	1	1
GTR_Pink spiny lobster	GTR	Palinurus mauritanicus	PSL	1	1	1	1
GTR_Skates	GTR	Rajidae	JRW	1	100	5100	5586
GTR_Thinlip grey mullet	GTR	Chelon ramada	MGC	1	1	1	1
GTR_Twaite shad	GTR	Alosa fallax	TSD	1	1	1	1
LLD_Norway lobster	LLD	Nephrops norvegicus	NEP	1	1	1	1
LLS_Black seabream	LLS	Spondyliosoma cantharus	BRB	1	1	1	1
LLS_Catsharks	LLS	Scyliorhinus spp	SYC	1	2	2	2
GNS_Monkfish	GNS	Lophiidae	MNZ	0,99	62	2327	2533
LLD_Black scabbardfish	LLD	Aphanopus carbo	BSF	0,99	1	146	149
LLS_Black scabbardfish	LLS	Aphanopus carbo	BSF	0,99	21	14964	15652
FPO_Norway lobster	FPO	Nephrops norvegicus	NEP	0,98	12	1784	2461
FPO_Knobbed triton	FPO	Charonia lampas	KRJ	0,97	1	80	82
GTR_Shortfin mako	GTR	Isurus oxyrinchus	SMA	0,97	2	3	3
DRB_Donax clams	DRB	Donax spp	DON	0,95	1	39	51
FPO_Whiting	FPO	Merlangius merlangus	WHG	0,95	1	1	2
GTR_Northern shortfin squid	GTR	Illex illecebrosus	SQI	0,95	1	6	6
LLS_Smooth-hound	LLS	Mustelus mustelus	SMD	0,95	5	131	598
LLD_Blue shark	LLD	Prionace glauca	BSH	0,94	19	228	310
FPO_Black seabream	FPO	Spondyliosoma cantharus	BRB	0,93	4	7	7
FPO_Common octopus	FPO	Octopus vulgaris	OCC	0,93	95	39076	48390
FPO_Horned octopus	FPO	Eledone cirrhosa	EOI	0,93	4	7	7
GTR_Norway lobster	GTR	Nephrops norvegicus	NEP	0,93	1	5	5
LLS_Atlantic mackerel	LLS	Scomber scombrus	MAC	0,93	1	1	1
LLD_Atlantic bluefin tuna	LLD	Thunnus thynnus	BFT	0,91	3	5	18
LLD_Swordfish	LLD	Xiphias gladius	SWO	0,91	19	176	380
LLD_Shortfin mako	LLD	Isurus oxyrinchus	SMA	0,9	4	6	9
DRB_Chamber venus	DRB	Venus casina	KFA	0,89	1	23	50
FPO_Catsharks	FPO	Scyliorhinus spp	SYC	0,88	6	6	7
GNS_Ommastrephidae squids NEI	GNS	Ommastrephidae	OMZ	0,88	1	1	1
LLS_European squid	LLS	Loligo vulgaris	SQR	0,88	1	1	1
FPO_White seabream	FPO	Diplodus sargus	SWA	0,87	4	12	12
GNS_Northern shortfin squid	GNS	Illex illecebrosus	SQI	0,87	4	44	67
LLD_Smooth-hound	LLD	Mustelus mustelus	SMD	0,87	2	3	3
LLS_European seabass	LLS	Dicentrarchus labrax	BSS	0,87	1	12	13
FPO_Pacific chub mackerel	FPO	Scomber japonicus	MAS	0,84	2	3	3
FPO_European plaice	FPO	Pleuronectes platessa	PLE	0,83	4	10	10
GNS_Pouting(=Bib)	GNS	Trisopterus luscus	BIB	0,83	55	6054	6526
FPO_Monkfish	FPO	Lophiidae	ANF	0,82	25	60	63
GTR_Alfonsinos	GTR	Beryx spp	BXD	0,82	15	91	122
LLD_Albacore	LLD	Thunnus alalunga	ALB	0,82	1	2	2
FPO_Blackbelly rosefish	FPO	Helicolenus dactylopterus	BRF	0,8	11	105	111
FPO_Moray eels	FPO	Muraenidae	AGD	0,8	2	4	4
GNS_Allis shad	GNS	Alosa alosa	ASD	0,8	2	2	2
LLS_Meagre	LLS	Argyrosomus regius	MGR	0,8	1	4	4
GTR_Combers NEI	GTR	Serranus spp	BAS	0,79	10	69	70
FPO_Edible crab	FPO	Cancer pagurus	CRE	0,78	5	21	21
GNS_Soles	GNS	Soleidae	MIA	0,78	70	1510	1692
GTR_John Dories	GTR	Zeidae	JOD	0,78	90	8963	13273
LLS_European hake	LLS	Merluccius merluccius	HKE	0,78	21	430	590
LLS_Silver scabbardfish	LLS	Lepidopus caudatus	SFS	0,78	11	434	849
GNS_European hake	GNS	Merluccius merluccius	HKE	0,77	97	13659	20069
GTR_Bogue	GTR	Boops boops	BOG	0,77	1	1	1
LLS_Norway lobster	LLS	Nephrops norvegicus	NEP	0,77	3	12	12
FPO_Murex	FPO	Murex spp	MUE	0,76	7	8	9
LLD_Bigeye tuna	LLD	Thunnus obesus	BET	0,76	2	3	3
LLS_Murex	LLS	Murex spp	MUE	0,76	1	2	2
FPO_Greater forkbeard	FPO	Phycis blennoides	GFB	0,75	2	3	3
FPO_Skipjack tuna	FPO	Katsuwonus pelamis	SKJ	0,75	3	3	3
GTR_Catsharks	GTR	Scyliorhinus spp	SCL	0,75	38	127	130
FPO_Common cuttlefish	FPO	Sepia officinalis	CTC	0,74	18	68	68
FPO_Common spiny lobster	FPO	Palinurus elephas	SLO	0,74	12	156	174
GTR_Seabasses NEI	GTR	Dicentrarchus spp	BSE	0,74	8	28	29
LLS_Blackspot seabream	LLS	Pagellus bogaraveo	SBR	0,74	19	424	810
LLS_European pilchard(=Sardine)	LLS	Sardina pilchardus	PIL	0,74	1	7	7
FPO_Pouting(=Bib)	FPO	Trisopterus luscus	BIB	0,73	54	2559	2697
FPO_Red gurnard	FPO	Chelidonichthys cuculus	GUR	0,73	3	3	3
GNS_Combers NEI	GNS	Serranus spp	BAS	0,73	4	10	13
GTR_Atlantic redfishes NEI	GTR	Sebastes spp	RED	0,73	2	2	2
LLD_Oilfish	LLD	Ruvettus pretiosus	OIL	0,73	2	2	2
LLS_Greater forkbeard	LLS	Phycis blennoides	GFB	0,73	6	13	13
LLS_Monkfish	LLS	Lophiidae	MNZ	0,73	6	12	12
LLS_Pacific chub mackerel	LLS	Scomber japonicus	MAS	0,73	2	5	5
LLS_Pollack	LLS	Pollachius pollachius	POL	0,73	3	22	43
GTR_Little tunny(=Atl.black skipj)	GTR	Euthynnus alletteratus	LTA	0,72	1	1	1
GTR_Pacific chub mackerel	GTR	Scomber japonicus	MAS	0,72	29	62	65
LLS_Blue shark	LLS	Prionace glauca	BSH	0,72	12	45	52
GNS_Gilthead seabream	GNS	Sparus aurata	SBG	0,71	4	18	18
GNS_Skates	GNS	Rajidae	RJO	0,71	60	206	216
GTR_Thicklip grey mullet	GTR	Chelon labrosus	MLR	0,71	4	9	9
LLS_Wreckfish	LLS	Polyprion americanus	WRF	0,71	28	569	954
GNS_Atlantic horse mackerel	GNS	Trachurus trachurus	HOM	0,69	88	2308	2698
GTR_European hake	GTR	Merluccius merluccius	HKE	0,69	95	7123	9740
LLS_Whiting	LLS	Merlangius merlangus	WHG	0,69	2	7	7
FPO_Blue jack mackerel	FPO	Trachurus picturatus	JAA	0,68	1	2	2
FPO_Common two-banded seabream	FPO	Diplodus vulgaris	CTB	0,68	2	5	5
FPO_Witch flounder	FPO	Glyptocephalus cynoglossus	WIT	0,68	2	2	2
GNS_Norway lobster	GNS	Nephrops norvegicus	NEP	0,68	2	71	71
GTR_Spiny butterfly ray	GTR	Gymnura altavela	RGL	0,67	2	4	4
FPO_Wreckfish	FPO	Polyprion americanus	WRF	0,66	5	8	9
GNS_European plaice	GNS	Pleuronectes platessa	PLE	0,66	3	3	3
GNS_Mediterranean horse mackerel	GNS	Trachurus mediterraneus	HMM	0,66	3	15	21
GNS_Smooth-hounds NEI	GNS	Mustelus spp	SDV	0,66	2	3	4
GTR_Pollack	GTR	Pollachius pollachius	POL	0,66	30	291	297
GTR_Wreckfish	GTR	Polyprion americanus	WRF	0,66	27	349	450
LLS_Atlantic pomfret	LLS	Brama brama	POA	0,66	1	5	5
LLS_Red porgy	LLS	Pagrus pagrus	RPG	0,66	16	280	482
FPO_Forkbeard	FPO	Phycis phycis	FOR	0,65	12	133	144
GTR_Atlantic horse mackerel	GTR	Trachurus trachurus	HOM	0,65	77	1630	1888
LLS_Blackmouth catshark	LLS	Galeus melastomus	SHO	0,65	4	15	17
LLS_White hake	LLS	Urophycis tenuis	HKW	0,65	5	8	9
FPO_European conger	FPO	Conger conger	COE	0,64	38	1868	2038
FPO_European hake	FPO	Merluccius merluccius	HKE	0,64	32	70	72
GNS_Atlantic mackerel	GNS	Scomber scombrus	MAC	0,64	47	371	383
GNS_Common octopus	GNS	Octopus vulgaris	OCC	0,64	56	398	412
GNS_Pacific chub mackerel	GNS	Scomber japonicus	MAS	0,64	30	90	98
GTR_Bullet tuna	GTR	Auxis rochei	BLT	0,64	2	2	2
GTR_Common cuttlefish	GTR	Sepia officinalis	CTC	0,64	63	2542	2665
GTR_Common octopus	GTR	Octopus vulgaris	OCC	0,64	82	2673	2808
LLS_Axillary seabream	LLS	Pagellus acarne	SBA	0,64	4	9	10
LLS_Starry smooth-hound	LLS	Mustelus asterias	SDS	0,64	1	1	1
LLS_Swordfish	LLS	Xiphias gladius	SWO	0,64	11	59	60
FPO_European lobster	FPO	Homarus gammarus	LBE	0,63	9	48	48
FPO_Seabasses NEI	FPO	Dicentrarchus spp	BSE	0,63	1	1	1
GNS_Smooth-hound	GNS	Mustelus mustelus	SMD	0,63	8	18	19
GTR_Blackmouth catshark	GTR	Galeus melastomus	SHO	0,63	2	9	9
GTR_Edible crab	GTR	Cancer pagurus	CRE	0,63	12	22	22
GTR_Mediterranean horse mackerel	GTR	Trachurus mediterraneus	HMM	0,63	2	4	4
GTR_Pouting(=Bib)	GTR	Trisopterus luscus	BIB	0,63	78	2445	2503
GTR_Stargazers	GTR	Uranoscopus spp	URA	0,63	6	11	12
FPO_Axillary seabream	FPO	Pagellus acarne	SBA	0,62	5	9	9
FPO_Soles	FPO	Soleidae	MHH	0,62	48	266	278
GNS_Alfonsinos	GNS	Beryx spp	BXD	0,62	15	94	134
GNS_Swordfish	GNS	Xiphias gladius	SWO	0,62	8	23	27
GTR_Blue shark	GTR	Prionace glauca	BSH	0,62	21	161	169
GTR_Murex	GTR	Murex spp	MUE	0,62	11	42	45
LLS_Blackbelly rosefish	LLS	Helicolenus dactylopterus	BRF	0,62	29	272	387
LLS_Common octopus	LLS	Octopus vulgaris	OCC	0,62	8	24	28
GNS_Neon flying squid	GNS	Ommastrephes bartramii	OFJ	0,61	21	164	255
GTR_Common dentex	GTR	Dentex dentex	DEC	0,61	5	10	14
GTR_European seabass	GTR	Dicentrarchus labrax	BSS	0,61	75	1788	1982
LLS_John Dories	LLS	Zeidae	JOD	0,61	5	13	13
GNS_John Dories	GNS	Zeidae	JOD	0,6	70	861	972
GTR_Forkbeard	GTR	Phycis phycis	FOR	0,6	18	67	69
GTR_Neon flying squid	GTR	Ommastrephes bartramii	OFJ	0,6	16	55	60
LLS_Alfonsinos	LLS	Beryx spp	ALF	0,6	21	146	214
LLS_Annular seabream	LLS	Diplodus annularis	ANN	0,6	1	1	1
GNS_Pollack	GNS	Pollachius pollachius	POL	0,59	19	76	79
GTR_Blue jack mackerel	GTR	Trachurus picturatus	JAA	0,59	8	23	24
GTR_Silver scabbardfish	GTR	Lepidopus caudatus	SFS	0,59	3	5	6
LLS_Atlantic horse mackerel	LLS	Trachurus trachurus	HOM	0,59	5	10	12
FPO_Atlantic horse mackerel	FPO	Trachurus trachurus	HOM	0,58	19	22	24
FPO_Blue shark	FPO	Prionace glauca	BSH	0,58	1	2	2
FPO_Large-scaled gurnard	FPO	Lepidotrigla cavillone	LDV	0,58	10	23	26
FPO_Spinous spider crab	FPO	Maja squinado	SCR	0,58	10	69	70
GNS_Bullet tuna	GNS	Auxis rochei	BLT	0,58	4	8	15
GNS_Common dentex	GNS	Dentex dentex	DEC	0,58	2	2	2
GNS_Seerfishes NEI	GNS	Scomberomorus spp	KGX	0,58	1	2	2
GNS_Whiting	GNS	Merlangius merlangus	WHG	0,58	8	15	15
GTR_Atlantic bluefin tuna	GTR	Thunnus thynnus	BFT	0,58	2	2	2
GTR_Blackbelly rosefish	GTR	Helicolenus dactylopterus	BRF	0,58	40	203	209
GTR_Large-scaled gurnard	GTR	Lepidotrigla cavillone	LDV	0,58	67	832	865
GTR_Soles	GTR	Soleidae	MIA	0,58	101	12998	15269
GTR_Spinous spider crab	GTR	Maja squinado	SCR	0,58	26	66	67
GNS_Atlantic bonito	GNS	Sarda sarda	BON	0,57	18	63	68
GNS_European seabass	GNS	Dicentrarchus labrax	BSS	0,57	19	62	64
GNS_Wreckfish	GNS	Polyprion americanus	WRF	0,57	23	183	216
GTR_Blue butterfish	GTR	Stromateus fiatola	BLB	0,57	1	1	2
GTR_Gilthead seabream	GTR	Sparus aurata	SBG	0,57	27	103	110
GTR_Meagre	GTR	Argyrosomus regius	MGR	0,57	14	99	117
LLS_European conger	LLS	Conger conger	COE	0,57	30	767	990
GNS_Blue jack mackerel	GNS	Trachurus picturatus	JAA	0,56	8	76	89
GNS_Megrim	GNS	Lepidorhombus whiffiagonis	MEG	0,56	3	3	3
GNS_Silver scabbardfish	GNS	Lepidopus caudatus	SFS	0,56	5	93	158
GTR_Atlantic mackerel	GTR	Scomber scombrus	MAC	0,56	58	254	254
GTR_Torpedo rays	GTR	Torpedo spp	TOE	0,56	2	6	6
LLS_Blue jack mackerel	LLS	Trachurus picturatus	JAA	0,56	5	10	10
LLS_Little tunny(=Atl.black skipj)	LLS	Euthynnus alletteratus	LTA	0,56	1	1	1
LLS_Skates	LLS	Rajidae	RJC	0,56	21	236	300
FPO_John Dories	FPO	Zeidae	JOD	0,55	28	85	86
GNS_Bigeye tuna	GNS	Thunnus obesus	BET	0,55	2	2	2
GNS_European flounder	GNS	Platichthys flesus	FLE	0,55	4	5	6
GNS_European pilchard(=Sardine)	GNS	Sardina pilchardus	PIL	0,55	3	5	5
GNS_Little tunny(=Atl.black skipj)	GNS	Euthynnus alletteratus	LTA	0,55	1	1	1
GTR_Swordfish	GTR	Xiphias gladius	SWO	0,55	11	26	29
GNS_Blackspot seabream	GNS	Pagellus bogaraveo	SBR	0,54	17	68	77
GNS_Blue shark	GNS	Prionace glauca	BSH	0,54	14	38	48
GNS_Large-scaled gurnard	GNS	Lepidotrigla cavillone	LDV	0,54	14	19	21
GNS_Red gurnard	GNS	Chelidonichthys cuculus	GUR	0,54	6	17	22
GTR_Allis shad	GTR	Alosa alosa	ASD	0,54	1	2	2
GTR_Atlantic bonito	GTR	Sarda sarda	BON	0,54	47	198	201
GTR_Blackspot seabream	GTR	Pagellus bogaraveo	SBR	0,54	15	42	49
GTR_Red scorpionfish	GTR	Scorpaena scrofa	RSE	0,54	3	5	5
GTR_Whiting	GTR	Merlangius merlangus	WHG	0,54	21	60	60
FPO_Neon flying squid	FPO	Ommastrephes bartramii	OFJ	0,53	2	3	3
FPO_Surmullet	FPO	Mullus surmuletus	MUR	0,53	9	33	33
GNS_Blackbelly rosefish	GNS	Helicolenus dactylopterus	BRF	0,53	33	106	131
GTR_European plaice	GTR	Pleuronectes platessa	PLE	0,53	36	287	312
GTR_Lefteye flounders NEI	GTR	Bothidae	LEF	0,53	2	2	2
GTR_Tub gurnard	GTR	Chelidonichthys lucerna	GUU	0,53	11	41	42
GTR_Turbots	GTR	Scophthalmus spp	TUR	0,53	83	2934	3070
LLS_Moray eels	LLS	Muraenidae	MUI	0,53	5	9	9
FPO_Blackspot seabream	FPO	Pagellus bogaraveo	SBR	0,52	1	1	1
GNS_Axillary seabream	GNS	Pagellus acarne	SBA	0,52	50	342	363
GNS_Common cuttlefish	GNS	Sepia officinalis	CTC	0,52	17	35	36
GNS_Spinous spider crab	GNS	Maja squinado	SCR	0,52	4	4	4
GTR_Common spiny lobster	GTR	Palinurus elephas	SLO	0,52	14	65	78
GTR_Skipjack tuna	GTR	Katsuwonus pelamis	SKJ	0,52	20	89	90
FPO_Alfonsinos	FPO	Beryx spp	ALF	0,51	3	5	5
FPO_Grey triggerfish	FPO	Balistes capriscus	TRG	0,51	2	6	6
GNS_Forkbeard	GNS	Phycis phycis	FOR	0,51	9	13	13
GNS_White seabream	GNS	Diplodus sargus	SWA	0,51	7	16	16
GTR_European flounder	GTR	Platichthys flesus	FLE	0,51	35	312	323
GTR_Red gurnard	GTR	Chelidonichthys cuculus	GUR	0,51	10	39	42
GTR_Spiny lobsters NEI	GTR	Palinuridae	VLO	0,51	2	5	6
GTR_White seabream	GTR	Diplodus sargus	SWA	0,51	32	90	91
LLS_Common two-banded seabream	LLS	Diplodus vulgaris	CTB	0,51	1	2	2
LLS_Forkbeard	LLS	Phycis phycis	FOR	0,51	22	154	178
FPO_Red scorpionfish	FPO	Scorpaena scrofa	RSE	0,5	1	1	1
GNS_European squid	GNS	Loligo vulgaris	SQR	0,5	3	4	5
GTR_Grey triggerfish	GTR	Balistes capriscus	TRG	0,5	25	65	65
GNS_Meagre	GNS	Argyrosomus regius	MGR	0,49	2	2	2
GNS_Surmullet	GNS	Mullus surmuletus	MUR	0,49	25	212	225
GNS_Tub gurnard	GNS	Chelidonichthys lucerna	GUU	0,49	1	1	1
GTR_Albacore	GTR	Thunnus alalunga	ALB	0,49	1	3	3
GTR_Knobbed triton	GTR	Charonia lampas	KRJ	0,49	6	21	24
GTR_Rock cook	GTR	Centrolabrus exoletus	ENX	0,49	2	2	2
LLS_Pouting(=Bib)	LLS	Trisopterus luscus	BIB	0,49	4	12	12
FPO_European seabass	FPO	Dicentrarchus labrax	BSS	0,48	13	24	26
FPO_Four-spot megrim	FPO	Lepidorhombus boscii	LDB	0,48	1	2	2
GNS_Grey triggerfish	GNS	Balistes capriscus	TRG	0,48	3	3	3
GTR_European conger	GTR	Conger conger	COE	0,48	40	181	195
GTR_Red porgy	GTR	Pagrus pagrus	RPG	0,48	30	68	76
GTR_Smooth-hounds NEI	GTR	Mustelus spp	SDV	0,48	4	13	16
LLS_Atlantic bonito	LLS	Sarda sarda	BON	0,48	2	2	2
FPO_European flounder	FPO	Platichthys flesus	FLE	0,47	9	12	14
FPO_Stargazers	FPO	Uranoscopus spp	URA	0,47	1	1	1
GNS_European conger	GNS	Conger conger	COE	0,47	14	43	45
GNS_Skipjack tuna	GNS	Katsuwonus pelamis	SKJ	0,47	7	7	7
FPO_Atlantic mackerel	FPO	Scomber scombrus	MAC	0,46	8	16	16
GNS_Atlantic bluefin tuna	GNS	Thunnus thynnus	BFT	0,46	1	1	1
GTR_Axillary seabream	GTR	Pagellus acarne	SBA	0,46	47	222	236
GTR_Bigeye tuna	GTR	Thunnus obesus	BET	0,46	4	5	6
GTR_Black seabream	GTR	Spondyliosoma cantharus	BRB	0,46	20	46	46
GTR_Smooth-hound	GTR	Mustelus mustelus	SMD	0,46	15	34	35
GTR_Common two-banded seabream	GTR	Diplodus vulgaris	CTB	0,45	17	48	50
GTR_Witch flounder	GTR	Glyptocephalus cynoglossus	WIT	0,45	21	76	77
GNS_Blackmouth catshark	GNS	Galeus melastomus	SHO	0,44	2	3	3
GNS_Red porgy	GNS	Pagrus pagrus	RPG	0,44	11	17	17
GNS_Turbots	GNS	Scophthalmus spp	TUR	0,44	41	135	137
FPO_Tub gurnard	FPO	Chelidonichthys lucerna	GUU	0,43	1	5	5
GNS_Common spiny lobster	GNS	Palinurus elephas	SLO	0,43	6	32	35
GTR_Common pandora	GTR	Pagellus erythrinus	PAC	0,43	3	7	7
GTR_European lobster	GTR	Homarus gammarus	LBE	0,43	16	26	27
GTR_Flathead grey mullet	GTR	Mugil cephalus	MUF	0,43	1	1	1
GTR_Moray eels	GTR	Muraenidae	MMH	0,43	1	3	3
FPO_Turbots	FPO	Scophthalmus spp	TUR	0,42	29	103	108
GNS_Common two-banded seabream	GNS	Diplodus vulgaris	CTB	0,42	5	18	20
GTR_Surmullet	GTR	Mullus surmuletus	MUR	0,42	34	115	120
GNS_Atlantic redfishes NEI	GNS	Sebastes spp	RED	0,41	1	1	1
GNS_European lobster	GNS	Homarus gammarus	LBE	0,41	4	4	4
LLS_White seabream	LLS	Diplodus sargus	SWA	0,41	2	5	5
GNS_Shortfin mako	GNS	Isurus oxyrinchus	SMA	0,4	2	2	2
LLS_Soles	LLS	Soleidae	SOS	0,4	2	3	4
LLS_Turbots	LLS	Scophthalmus spp	BLL	0,4	2	2	2
FPO_Allis shad	FPO	Alosa alosa	ASD	0,39	1	1	1
GNS_Murex	GNS	Murex spp	MUE	0,39	2	2	2
GNS_Spotted seabass	GNS	Dicentrarchus punctatus	SPU	0,39	1	1	1
GTR_Spotted seabass	GTR	Dicentrarchus punctatus	SPU	0,39	1	1	2
LLS_Atlantic redfishes NEI	LLS	Sebastes spp	RED	0,39	1	2	3
LLS_Surmullet	LLS	Mullus surmuletus	MUR	0,39	1	2	2
FPO_European squid	FPO	Loligo vulgaris	SQR	0,38	1	1	1
FPO_Pollack	FPO	Pollachius pollachius	POL	0,38	4	6	8
FPO_Red porgy	FPO	Pagrus pagrus	RPG	0,38	5	8	8
GNS_Common pandora	GNS	Pagellus erythrinus	PAC	0,38	6	23	24
GNS_Edible crab	GNS	Cancer pagurus	CRE	0,38	2	3	3
GNS_Spiny lobsters NEI	GNS	Palinuridae	VLO	0,38	1	5	5
GTR_False scad	GTR	Caranx rhonchus	HMY	0,38	2	2	2
GTR_Scorpionfishes, rockfishes NEI	GTR	Scorpaena spp	SCS	0,38	8	20	22
FPO_Gilthead seabream	FPO	Sparus aurata	SBG	0,37	1	1	1
GNS_Blue butterfish	GNS	Stromateus fiatola	BLB	0,36	2	2	4
GTR_Megrim	GTR	Lepidorhombus whiffiagonis	MEG	0,35	2	2	2
FPO_Smooth-hounds NEI	FPO	Mustelus spp	SDV	0,33	2	2	2
GNS_Lefteye flounders NEI	GNS	Bothidae	LEF	0,33	1	1	1
GTR_European pilchard(=Sardine)	GTR	Sardina pilchardus	PIL	0,33	1	1	1
GTR_European squid	GTR	Loligo vulgaris	SQR	0,33	6	9	9
LLD_Monkfish	LLD	Lophiidae	ANK	0,32	1	1	1
GNS_Scorpionfishes, rockfishes NEI	GNS	Scorpaena spp	SCS	0,3	2	2	2
LLS_Offshore rockfish	LLS	Pontinus kuhlii	POI	0,3	2	3	3
LLD_Wreckfish	LLD	Polyprion americanus	WRF	0,27	1	1	1
GNS_Black seabream	GNS	Spondyliosoma cantharus	BRB	0,26	1	1	1
GNS_Dusky grouper	GNS	Epinephelus marginatus	GPD	0,26	1	2	3
LLS_Combers NEI	LLS	Serranus spp	BAS	0,26	1	1	1
LLS_Red gurnard	LLS	Chelidonichthys cuculus	GUR	0,26	1	1	1
GNS_Knobbed triton	GNS	Charonia lampas	KRJ	0,25	1	3	3
GNS_Witch flounder	GNS	Glyptocephalus cynoglossus	WIT	0,25	2	6	6
GTR_Dusky grouper	GTR	Epinephelus marginatus	GPD	0,21	1	1	2
FPO_Atlantic bonito	FPO	Sarda sarda	BON	0,17	1	1	1
FPO_Meagre	FPO	Argyrosomus regius	MGR	0,11	1	1	1
