# Supplementary material for: Identification of métiers in a multi-gear, multi-species fishery
Source: PLoS One. 2026 Jun 2;21(6):e0348392. doi: 10.1371/journal.pone.0348392 (PMC13229354; doi:10.1371/journal.pone.0348392)
Supplement: S2 Table — Includes: code for main gear used (DRB – bivalve dredges, FPO – traps, GNS – gillnets, GTR – trammel nets, LLD – drifting longline and LLS – bottom longline), name of the métier (combining the main gear and the target species), scientific name of the target species, number of hauls and levels of the variables that were used to characterize the métier: year (2014−2023), season (spring – apr to jun; summer – jul to sep; autumn – oct to dez; and winter – jan to march), fishing area (northwest, center west, southwest and south), depth (shallow – less than 200 meters, medium – 200–500 meters and deep – more than 500 meters), and sediment type (mud, muddy sand, sandy mud, sand, coarse grained sediment, rock and boulders, mixed sediment and unknown). The values in the body of the table, for the variables used to characterize the métier, correspond to the percentage of hauls in each level of the variable (years 2014−2023). Within each variable, the colors represent the importance of the level (white: 0%−25%, light green: 25%−50%, intermediate green: 50%−75%, and dark green: 75%−100%). (XLSX) [file pone.0348392.s003.xlsx]

## Sheet: Clean
Main gear	Name of potential métier	Scientific name of target species	Number of hauls	2014	2015	2016	2017	2018	2019	2020	2021	2022	2023	Winter	Spring	Summer	Autumn	Northwest	Center west	Southwest	South	Shallow	Medium	Deep	Mud	Sand	CS	Mixed	Rock	Unknown
DRB	Solid surf clam bivalve dredges	Spisula solida	1759	12.2	22.2	9.5	13.4	6.7	6	5.9	4.9	11.1	8.2	24.4	26.2	25.5	23.9	92.78	7.10631	0.113701	0	100	0	0	0	98.4	0	1.6	0	0
FPO	Common octopus traps	Octopus vulgaris	48390	10.9	10.6	14.4	8.9	11.9	7.7	5.3	7.3	10.8	12.3	25.1	20.2	24.1	30.6	88.2827	2.51292	4.68279	4.5216	99.502	0.326514	0.171523	5.2	44.5	0	44.1	5.9	0.2
FPO	Pouting traps	Trisopterus luscus	2697	8	10.6	7.7	13.8	10.8	7.6	12	13.7	8.4	7.5	18.3	29.4	34.4	17.9	96.2922	3.70782	0	0	99.9629	0.0370782	0	2.4	30.1	0	57.5	10	0
FPO	Norway lobster traps	Nephrops norvegicus	2461	7.6	6.7	9.6	9.5	11.6	11.2	9.2	11.7	12	10.9	18.8	19.4	30.4	31.5	13.9374	54.2869	31.7757	0	11.6213	50.3454	38.0333	26.4	56.7	0	0.2	7.3	9.5
FPO	European conger traps	Conger conger	2038	9.6	11.8	16.6	15	8.9	9.7	10.3	8.7	4.5	5.1	7.4	32.6	42	18.1	82.3847	13.052	0.63788	3.92542	98.1354	1.5211	0.343474	9	23	0	34.9	33	0.2
GNS	European hake gillnets	Merluccius merluccius	20069	11	13.5	10.2	9.4	6	8.6	11.7	11.1	8.7	9.9	17.3	26	37.1	19.6	64.069	15.6161	16.802	3.51288	57.9252	37.0671	5.00772	13.1	68.4	0	3	11.9	3.7
GNS	Pouting gillnets	Trisopterus luscus	6526	8.9	17.9	6.9	15.1	13	8.2	5.1	11.5	8.5	4.9	17.6	23.4	35.6	23.3	99.5403	0.18388	0.260496	0.0153233	99.8774	0.04597	0.0766166	0.9	21.5	0	66.6	11.1	0.1
GNS	Monkfish gillnets	Lophiidae	2533	8.8	11.5	9	11.2	7.8	7.1	13.1	9.8	11.8	9.9	14	34.5	25.5	26	7.8563	23.9637	19.7	48.4801	66.4824	26.8062	6.71141	17	67.8	0	1.3	3.3	10.6
GNS	Soles gillnets	Soleidae	1692	3.8	6.8	14.7	11.2	11.7	12.2	17	13.1	4.7	4.7	46.2	19.8	5	29	29.078	1.77305	38.5934	30.5556	98.7589	0.945626	0.295508	20.2	62	0	8.7	2.9	6.1
GNS	John Dories gillnets	Zeidae	972	19.4	10.7	9.1	14.5	6.4	8.5	7.7	9.2	8	6.5	12.7	20.1	45.7	21.6	54.5267	22.1193	23.1481	0.205761	86.8313	11.214	1.95473	7.7	49.9	0	9	32.2	1.2
GTR	Soles trammel nets	Soleidae	15269	8.3	14.2	9.2	11.8	10.5	9	11.3	9.4	8	8.4	41.3	23.9	10.2	24.6	73.0762	21.0033	5.56683	0.353658	99.4892	0.320912	0.189927	7.7	58.9	0	25.6	7.6	0.1
GTR	John Dories trammel nets	Zeidae	13273	11.3	13.3	8.2	10.6	8.1	9.4	8.2	9.1	10.5	11.2	18.2	18.7	38.9	24.2	38.0924	22.9488	38.9437	0.0150682	96.361	3.0287	0.610261	3.8	45.1	0.1	9.9	40.6	0.4
GTR	Monkfish trammel nets	Lophiidae	11474	11.5	15.5	12.1	13.3	8.7	6.6	8.1	8.2	7.3	8.6	17.3	32.2	28.5	22	25.2745	26.1286	47.3418	1.25501	55.9264	30.0331	14.0404	8	68.2	0.3	2.6	10	10.9
GTR	Skates trammel nets	Rajidae	5586	9.6	13.6	9.9	13.6	9.7	9.3	8	9.4	7.4	9.6	25.8	16	39.8	18.4	71.2854	22.0372	6.42678	0.250627	98.0666	1.53956	0.393842	9	45.2	0.1	21.7	23.8	0.3
GTR	Turbots trammel nets	Scophthalmus spp	3070	1.5	4.1	2.5	4.4	8.8	9.6	15.7	18.5	16.8	18.1	32.9	45.8	12.5	8.8	88.4365	10.1954	1.36808	0	99.4137	0.390879	0.19544	1.6	43.1	0	46	9.1	0.2
GTR	Common cuttlefish trammel nets	Sepia officinalis	2665	3.2	8.8	13.2	5.8	8.6	6.5	15.4	12.8	7.7	18	50.2	23.1	1.3	25.4	85.4034	7.01689	7.05441	0.525328	99.8499	0.0750469	0.0750469	1.4	51.9	0	44.8	1.8	0
GTR	European seabass trammel nets	Dicentrarchus labrax	1982	10	6.1	8.8	11	9	8.7	13.4	17.8	7.7	7.4	92.2	1.4	0.4	6.1	73.5116	25.1261	1.36226	0	99.9495	0	0.0504541	1.3	50.7	0	31.5	16.5	0.1
LLD	Swordfish drifting longline	Xiphias gladius	380	5	1.6	6.6	4.2	5	14.2	14.2	10.8	14.5	23.9	9.2	1.6	19.7	69.5	2.89474	63.6842	33.1579	0.263158	10.2632	10.5263	79.2105	0.6	14.5	0	0.3	7.1	77.6
LLD	Blue shark drifting longline	Prionace glauca	310	10.3	6.1	21.9	15.2	9.7	0.6	22.3	8.7	2.9	2.3	6.1	24.5	51.9	17.4	83.2258	8.3871	8.3871	0	51.9355	11.2903	36.7742	3.9	47.5	0	0.3	15.8	32.6
LLS	Black scabbardfish bottom longline	Aphanopus carbo	15652	10.7	11.5	10.7	9.9	8.3	8.1	9.6	10.8	10.6	9.8	24.5	25.4	25.9	24.2	21.3072	65.0716	13.6213	0	8.79121	3.22004	87.9888	6.9	10.9	0	0.2	1	81.1
LLS	European conger bottom longline	Conger conger	990	15.1	8.4	10.3	7.8	11.5	11.5	12.8	13	6.1	3.5	13.7	23	39.6	23.6	49.798	20	7.37374	22.8283	58.0808	14.2424	27.6768	12	21.3	0	10.6	32.9	23.2
LLS	Wreckfish bottom longline	Polyprion americanus	954	10.2	8.9	4.2	4.7	7	4.2	9.6	12.6	11.7	26.8	23.3	32.3	27	17.4	5.03145	67.5052	21.0692	6.39413	13.4172	45.0734	41.5094	4.3	31.2	0	0.2	24.6	39.6
LLS	Silver scabbardfish bottom longline	Lepidopus caudatus	849	15.8	5.4	4	5.2	0	4.6	17.3	13.8	16.1	17.8	17.7	19.9	38.3	24.1	0.235571	99.7644	0	0	11.0718	84.2167	4.71143	0	26.8	0	0	68.1	5.2
LLS	Blackspot seabream bottom longline	Pagellus bogaraveo	810	5.9	9.8	11.5	7.9	14	6	7.7	9	10.7	17.5	36.7	8.9	14.3	40.1	12.0988	83.7037	1.85185	2.34568	18.0247	78.3951	3.58025	0.5	48.7	0	0.5	44.7	5.6
LLS	European hake bottom longline	Merluccius merluccius	590	27.3	9.3	4.1	8.1	0.2	1	11.7	15.9	16.6	5.8	22.4	37.8	20.3	19.5	36.2712	58.3051	3.89831	1.52542	27.2881	67.2881	5.42373	26.4	42.5	0	0.2	23.1	7.8
LLS	Red porgy bottom longline	Pagrus pagrus	482	11.6	7.3	25.3	20.1	13.1	8.9	3.9	3.9	1.7	4.1	20.1	11.4	27.4	41.1	16.805	73.444	4.56432	5.18672	98.5477	0.829876	0.622407	4.5	29.4	0	13.9	51.9	0.2
LLS	Blackbelly rosefish bottom longline	Helicolenus dactylopterus	387	20.7	10.9	6.2	6.5	9	9.3	12.4	9	7	9	14.7	37.5	27.9	19.9	14.7287	31.5245	28.4238	25.323	18.3463	49.8708	31.7829	9.5	36.2	0	1.8	10.9	41.6
LLS	Alfonsinos bottom longline	Beryx spp	214	17.8	3.7	4.2	2.3	11.2	2.3	18.2	15.9	11.7	12.6	36.4	37.4	19.2	7	15.8879	54.6729	26.1682	3.27103	14.486	56.5421	28.972	5.6	52.4	0	0.9	11.2	29.9

## Sheet: Folha1
Main gear	Name of potential métier	Scientific name of target species	Number of hauls	2014	2015	2016	2017	2018	2019	2020	2021	2022	2023	Spring	Summer	Autumn	Winter	Northwest	Center west	Southwest	South	Shallow	Medium	Deep	Mud	Muddy Sand	Sandy Mud	Sand	Coarse grain	Rock and Boulders	Mixed Sediment	Unknown	Mud and sandy mud (Mu): Very fine particles.	Sand and muddy sand (Sa): Fine, gritty particles.	Coarse sediment (CS): Gravel and pebbles.	Mixed sediments (Mx): A combination of particle sizes.	Rock, boulders or cobbles (R): Hard substrate	Unknown
DRB	Solid surf clam bivalve dredges	Spisula solida	1759	12.2	22.2	9.5	13.4	6.7	6	5.9	4.9	11.1	8.2	26.2	25.5	23.9	24.4	92.8	7.1	0.1	0	100	0	0	0	0.8	0	97.6	0	0	1.6	0	0	98.4	0	1.6	0	0
FPO	Common octopus traps	Octopus vulgaris	48390	10.9	10.6	14.4	8.9	11.9	7.7	5.3	7.3	10.8	12.3	20.2	24.1	30.6	25.1	88.3	2.5	4.7	4.5	99.5	0.3	0.2	2.2	20.5	3	24	0	5.9	44.1	0.2	5.2	44.5	0	44.1	5.9	0.2
FPO	Pouting traps	Trisopterus luscus	2697	8	10.6	7.7	13.8	10.8	7.6	12	13.7	8.4	7.5	29.4	34.4	17.9	18.3	96.3	3.7	0	0	100	0	0	0.7	12.1	1.7	18	0	10	57.5	0	2.4	30.1	0	57.5	10	0
FPO	Norway lobster traps	Nephrops norvegicus	2461	7.6	6.7	9.6	9.5	11.6	11.2	9.2	11.7	12	10.9	19.4	30.4	31.5	18.8	13.9	54.3	31.8	0	11.6	50.3	38	12.5	55.2	13.9	1.5	0	7.3	0.2	9.5	26.4	56.7	0	0.2	7.3	9.5
FPO	European conger traps	Conger conger	2038	9.6	11.8	16.6	15	8.9	9.7	10.3	8.7	4.5	5.1	32.6	42	18.1	7.4	82.4	13.1	0.6	3.9	98.1	1.5	0.3	3.7	12.3	5.3	10.7	0	33	34.9	0.2	9	23	0	34.9	33	0.2
GNS	European hake gillnets	Merluccius merluccius	20069	11	13.5	10.2	9.4	6	8.6	11.7	11.1	8.7	9.9	26	37.1	19.6	17.3	64.1	15.6	16.8	3.5	57.9	37.1	5	3.7	48.1	9.4	20.3	0	11.9	3	3.7	13.1	68.4	0	3	11.9	3.7
GNS	Pouting gillnets	Trisopterus luscus	6526	8.9	17.9	6.9	15.1	13	8.2	5.1	11.5	8.5	4.9	23.4	35.6	23.3	17.6	99.5	0.2	0.3	0	99.9	0	0.1	0.1	7	0.8	14.5	0	11.1	66.6	0.1	0.9	21.5	0	66.6	11.1	0.1
GNS	Monkfish gillnets	Lophiidae	2533	8.8	11.5	9	11.2	7.8	7.1	13.1	9.8	11.8	9.9	34.5	25.5	26	14	7.9	24	19.7	48.5	66.5	26.8	6.7	3.7	54.5	13.3	13.3	0	3.3	1.3	10.6	17	67.8	0	1.3	3.3	10.6
GNS	Soles gillnets	Soleidae	1692	3.8	6.8	14.7	11.2	11.7	12.2	17	13.1	4.7	4.7	19.8	5	29	46.2	29.1	1.8	38.6	30.6	98.8	0.9	0.3	1.3	35.3	18.9	26.7	0	2.9	8.7	6.1	20.2	62	0	8.7	2.9	6.1
GNS	John Dories gillnets	Zeidae	972	19.4	10.7	9.1	14.5	6.4	8.5	7.7	9.2	8	6.5	20.1	45.7	21.6	12.7	54.5	22.1	23.1	0.2	86.8	11.2	2	3.3	34.9	4.4	15	0	32.2	9	1.2	7.7	49.9	0	9	32.2	1.2
GTR	Soles trammel nets	Soleidae	15269	8.3	14.2	9.2	11.8	10.5	9	11.3	9.4	8	8.4	23.9	10.2	24.6	41.3	73.1	21	5.6	0.4	99.5	0.3	0.2	3.7	21.2	4	37.7	0	7.6	25.6	0.1	7.7	58.9	0	25.6	7.6	0.1
GTR	John Dories trammel nets	Zeidae	13273	11.3	13.3	8.2	10.6	8.1	9.4	8.2	9.1	10.5	11.2	18.7	38.9	24.2	18.2	38.1	22.9	38.9	0	96.4	3	0.6	1.3	30.6	2.5	14.5	0.1	40.6	9.9	0.4	3.8	45.1	0.1	9.9	40.6	0.4
GTR	Monkfish trammel nets	Lophiidae	11474	11.5	15.5	12.1	13.3	8.7	6.6	8.1	8.2	7.3	8.6	32.2	28.5	22	17.3	25.3	26.1	47.3	1.3	55.9	30	14	2.7	58	5.3	10.2	0.3	10	2.6	10.9	8	68.2	0.3	2.6	10	10.9
GTR	Skates trammel nets	Rajidae	5586	9.6	13.6	9.9	13.6	9.7	9.3	8	9.4	7.4	9.6	16	39.8	18.4	25.8	71.3	22	6.4	0.3	98.1	1.5	0.4	3.8	20.5	5.2	24.7	0.1	23.8	21.7	0.3	9	45.2	0.1	21.7	23.8	0.3
GTR	Turbots trammel nets	Scophthalmus spp	3070	1.5	4.1	2.5	4.4	8.8	9.6	15.7	18.5	16.8	18.1	45.8	12.5	8.8	32.9	88.4	10.2	1.4	0	99.4	0.4	0.2	0.3	12.7	1.3	30.4	0	9.1	46	0.2	1.6	43.1	0	46	9.1	0.2
GTR	Common cuttlefish trammel nets	Sepia officinalis	2665	3.2	8.8	13.2	5.8	8.6	6.5	15.4	12.8	7.7	18	23.1	1.3	25.4	50.2	85.4	7	7.1	0.5	99.8	0.1	0.1	0.4	3.1	1	48.8	0	1.8	44.8	0	1.4	51.9	0	44.8	1.8	0
GTR	European seabass trammel nets	Dicentrarchus labrax	1982	10	6.1	8.8	11	9	8.7	13.4	17.8	7.7	7.4	1.4	0.4	6.1	92.2	73.5	25.1	1.4	0	99.9	0	0.1	0.7	5.7	0.6	45	0	16.5	31.5	0.1	1.3	50.7	0	31.5	16.5	0.1
LLD	Swordfish drifting longline	Xiphias gladius	380	5	1.6	6.6	4.2	5	14.2	14.2	10.8	14.5	23.9	1.6	19.7	69.5	9.2	2.9	63.7	33.2	0.3	10.3	10.5	79.2	0.3	8.7	0.3	5.8	0	7.1	0.3	77.6	0.6	14.5	0	0.3	7.1	77.6
LLD	Blue shark drifting longline	Prionace glauca	310	10.3	6.1	21.9	15.2	9.7	0.6	22.3	8.7	2.9	2.3	24.5	51.9	17.4	6.1	83.2	8.4	8.4	0	51.9	11.3	36.8	1	19.4	2.9	28.1	0	15.8	0.3	32.6	3.9	47.5	0	0.3	15.8	32.6
LLS	Black scabbardfish bottom longline	Aphanopus carbo	15652	10.7	11.5	10.7	9.9	8.3	8.1	9.6	10.8	10.6	9.8	25.4	25.9	24.2	24.5	21.3	65.1	13.6	0	8.8	3.2	88	4.1	9.2	2.8	1.7	0	1	0.2	81.1	6.9	10.9	0	0.2	1	81.1
LLS	European conger bottom longline	Conger conger	990	15.1	8.4	10.3	7.8	11.5	11.5	12.8	13	6.1	3.5	23	39.6	23.6	13.7	49.8	20	7.4	22.8	58.1	14.2	27.7	6.2	16.5	5.8	4.8	0	32.9	10.6	23.2	12	21.3	0	10.6	32.9	23.2
LLS	Wreckfish bottom longline	Polyprion americanus	954	10.2	8.9	4.2	4.7	7	4.2	9.6	12.6	11.7	26.8	32.3	27	17.4	23.3	5	67.5	21.1	6.4	13.4	45.1	41.5	1.6	28.7	2.7	2.5	0	24.6	0.2	39.6	4.3	31.2	0	0.2	24.6	39.6
LLS	Silver scabbardfish bottom longline	Lepidopus caudatus	849	15.8	5.4	4	5.2	0	4.6	17.3	13.8	16.1	17.8	19.9	38.3	24.1	17.7	0.2	99.8	0	0	11.1	84.2	4.7	0	24.9	0	1.9	0	68.1	0	5.2	0	26.8	0	0	68.1	5.2
LLS	Blackspot seabream bottom longline	Pagellus bogaraveo	810	5.9	9.8	11.5	7.9	14	6	7.7	9	10.7	17.5	8.9	14.3	40.1	36.7	12.1	83.7	1.9	2.3	18	78.4	3.6	0.4	42.3	0.1	6.4	0	44.7	0.5	5.6	0.5	48.7	0	0.5	44.7	5.6
LLS	European hake bottom longline	Merluccius merluccius	590	27.3	9.3	4.1	8.1	0.2	1	11.7	15.9	16.6	5.8	37.8	20.3	19.5	22.4	36.3	58.3	3.9	1.5	27.3	67.3	5.4	12.2	38.1	14.2	4.4	0	23.1	0.2	7.8	26.4	42.5	0	0.2	23.1	7.8
LLS	Red porgy bottom longline	Pagrus pagrus	482	11.6	7.3	25.3	20.1	13.1	8.9	3.9	3.9	1.7	4.1	11.4	27.4	41.1	20.1	16.8	73.4	4.6	5.2	98.5	0.8	0.6	0.8	20.5	3.7	8.9	0	51.9	13.9	0.2	4.5	29.4	0	13.9	51.9	0.2
LLS	Blackbelly rosefish bottom longline	Helicolenus dactylopterus	387	20.7	10.9	6.2	6.5	9	9.3	12.4	9	7	9	37.5	27.9	19.9	14.7	14.7	31.5	28.4	25.3	18.3	49.9	31.8	6.7	30	2.8	6.2	0	10.9	1.8	41.6	9.5	36.2	0	1.8	10.9	41.6
LLS	Alfonsinos bottom longline	Beryx spp	214	17.8	3.7	4.2	2.3	11.2	2.3	18.2	15.9	11.7	12.6	37.4	19.2	7	36.4	15.9	54.7	26.2	3.3	14.5	56.5	29	0.9	49.1	4.7	3.3	0	11.2	0.9	29.9	5.6	52.4	0	0.9	11.2	29.9
Main gear	Name of potential métier	Scientific name of target species	Season concatenate	Region concatenate	Depth concatenate	Sediment concatenate
DRB	Solid surf clam bivalve dredges	Spisula solida	SpringSummer	NW	S	Sa								Spring	Summer			NW				S						Sand						Sa
FPO	Common octopus traps	Octopus vulgaris	AutumnWinter	NW	S	SaMx										Autumn	Winter	NW				S									Mixed			Sa		Mx
FPO	Pouting traps	Trisopterus luscus	SpringSummer	NW	S	SaMx								Spring	Summer			NW				S									Mixed			Sa		Mx
FPO	Norway lobster traps	Nephrops norvegicus	SummerAutumn	CWSW	MD	MuSa									Summer	Autumn			CW	SW			M	D		Muddy Sand							Mu	Sa
FPO	European conger traps	Conger conger	SpringSummer	NW	S	MxR								Spring	Summer			NW				S								Rock and Boulders	Mixed					Mx	R
GNS	European hake gillnets	Merluccius merluccius	SpringSummer	NW	SM	Sa								Spring	Summer			NW				S	M			Muddy Sand								Sa
GNS	Pouting gillnets	Trisopterus luscus	Summer	NW	S	Mx									Summer			NW				S									Mixed					Mx
GNS	Monkfish gillnets	Lophiidae	SpringSummerAutumn	S	SM	Sa								Spring	Summer	Autumn					S	S	M			Muddy Sand								Sa
GNS	Soles gillnets	Soleidae	AutumnWinter	NWSWS	S	Sa										Autumn	Winter	NW		SW	S	S				Muddy Sand		Sand						Sa
GNS	John Dories gillnets	Zeidae	Summer	NW	S	SaR									Summer			NW				S				Muddy Sand				Rock and Boulders				Sa			R
GTR	Soles trammel nets	Soleidae	Winter	NW	S	SaMx											Winter	NW				S						Sand			Mixed			Sa		Mx
GTR	John Dories trammel nets	Zeidae	Summer	NWSW	S	SaR									Summer			NW		SW		S				Muddy Sand				Rock and Boulders				Sa			R
GTR	Monkfish trammel nets	Lophiidae	SpringSummer	NWCWSW	SM	Sa								Spring	Summer			NW	CW	SW		S	M			Muddy Sand								Sa
GTR	Skates trammel nets	Rajidae	SummerWinter	NW	S	Sa									Summer		Winter	NW				S												Sa
GTR	Turbots trammel nets	Scophthalmus spp	SpringWinter	NW	S	SaMx								Spring			Winter	NW				S						Sand			Mixed			Sa		Mx
GTR	Common cuttlefish trammel nets	Sepia officinalis	AutumnWinter	NW	S	SaMx										Autumn	Winter	NW				S						Sand			Mixed			Sa		Mx
GTR	European seabass trammel nets	Dicentrarchus labrax	Winter	NWCW	S	SaMx											Winter	NW	CW			S						Sand			Mixed			Sa		Mx
LLD	Swordfish drifting longline	Xiphias gladius	Autumn	CWSW	D	Unknown										Autumn			CW	SW				D								Unknown						Unknown
LLD	Blue shark drifting longline	Prionace glauca	Summer	NW	SD	SaUnknown									Summer			NW				S		D				Sand				Unknown		Sa				Unknown
LLS	Black scabbardfish bottom longline	Aphanopus carbo	SpringSummer	CW	D	Unknown								Spring	Summer				CW					D								Unknown						Unknown
LLS	European conger bottom longline	Conger conger	Summer	NW	SD	R									Summer			NW				S		D						Rock and Boulders							R
LLS	Wreckfish bottom longline	Polyprion americanus	SpringSummer	CW	MD	SaUnknown								Spring	Summer				CW				M	D		Muddy Sand						Unknown		Sa				Unknown
LLS	Silver scabbardfish bottom longline	Lepidopus caudatus	Summer	CW	M	SaR									Summer				CW				M							Rock and Boulders				Sa			R
LLS	Blackspot seabream bottom longline	Pagellus bogaraveo	AutumnWinter	CW	M	SaR										Autumn	Winter		CW				M			Muddy Sand				Rock and Boulders				Sa			R
LLS	European hake bottom longline	Merluccius merluccius	Spring	NWCW	SM	MuSa								Spring				NW	CW			S	M			Muddy Sand							Mu	Sa
LLS	Red porgy bottom longline	Pagrus pagrus	SummerAutumn	CW	S	SaR									Summer	Autumn			CW			S								Rock and Boulders				Sa			R
LLS	Blackbelly rosefish bottom longline	Helicolenus dactylopterus	SpringSummer	CWSWS	MD	SaUnknown								Spring	Summer				CW	SW	S		M	D		Muddy Sand						Unknown		Sa				Unknown
LLS	Alfonsinos bottom longline	Beryx spp	SpringWinter	CWSW	MD	SaUnknown								Spring			Winter		CW	SW			M	D		Muddy Sand						Unknown		Sa				Unknown
