# Supplementary material for: Identification of métiers in a multi-gear, multi-species fishery
Source: PLoS One. 2026 Jun 2;21(6):e0348392. doi: 10.1371/journal.pone.0348392 (PMC13229354; doi:10.1371/journal.pone.0348392)
Supplement: S3 Table — The Bonferroni correction for multiple tests was applied within each variable. The trend in the number of hauls per year was analyzed using linear regression; significant values are highlighted in green, and all slopes were positive. NA corresponds to situations where frequencies were less than five in one or more classes (no chi-square tests were applied). (XLSX) [file pone.0348392.s004.xlsx]

## Sheet: S3table
Métier	Zone	Season	ZonexSeason	Depth	Year (trend)
DRB_Solid surf clam	NA	0.523356	NA	NA	0.0873394
FPO_Common octopus	<0.001	<0.001	<0.001	<0.001	0.492877
FPO_Pouting	<0.001	<0.001	0.074905	NA	0.983938
FPO_Norway lobster	<0.001	<0.001	<0.001	<0.001	0.00936501
FPO_European conger	<0.001	<0.001	NA	<0.001	0.0244634
GNS_European hake	<0.001	<0.001	<0.001	<0.001	0.471337
GNS_Pouting	NA	<0.001	NA	<0.001	0.153088
GNS_Monkfish	<0.001	<0.001	<0.001	<0.001	0.57228
GNS_Soles	<0.001	<0.001	NA	<0.001	0.973498
GNS_John Dories	NA	<0.001	NA	<0.001	0.0266376
GTR_Soles	<0.001	<0.001	NA	<0.001	0.231517
GTR_John Dories	NA	<0.001	NA	<0.001	0.516266
GTR_Monkfish	<0.001	<0.001	<0.001	<0.001	0.0120116
GTR_Skates	<0.001	<0.001	NA	<0.001	0.0891525
GTR_Turbots	<0.001	<0.001	NA	<0.001	<0.001
GTR_Common cuttlefish	<0.001	<0.001	NA	NA	0.0720841
GTR_European seabass	<0.001	<0.001	NA	NA	0.561344
LLD_Swordfish	NA	<0.001	NA	<0.001	0.00120583
LLD_Blue shark	<0.001	<0.001	NA	<0.001	0.31411
LLS_Black scabbardfish	<0.001	0.0124739	0.0256105	<0.001	0.491437
LLS_European conger	<0.001	<0.001	<0.001	<0.001	0.166946
LLS_Wreckfish	<0.001	<0.001	0.0972901	<0.001	0.0575357
LLS_Silver scabbardfish	NA	<0.001	NA	<0.001	0.143
LLS_Blackspot seabream	<0.001	<0.001	NA	<0.001	0.183643
LLS_European hake	<0.001	<0.001	NA	<0.001	0.659806
LLS_Red porgy	<0.001	<0.001	NA	NA	0.0494316
LLS_Blackbelly rosefish	<0.001	<0.001	0.00160841	<0.001	0.210933
LLS_Alfonsinos	<0.001	<0.001	NA	NA	0.387486
