# Supplementary material for: Identification of métiers in a multi-gear, multi-species fishery
Source: PLoS One. 2026 Jun 2;21(6):e0348392. doi: 10.1371/journal.pone.0348392 (PMC13229354; doi:10.1371/journal.pone.0348392)
Supplement: S1 File — Script file for the analysis and graphical representations of the results. (R) [file pone.0348392.s005.R]

#install.packages("stringr")

library(dplyr) #data transformation (i.e. join by)
library(plyr) #data transformation (i.e. summarize)
library(reshape2) # Reshape data
# library(parallel) #Use multiple cores in computation
# library(parallelMap)#Use multiple cores in computation
library(ggplot2) #Plot stuff
# library(factoextra) #Plot multivariate data
# library(lubridate)
# library(dunn.test) #For pairwiseTtest
# library(vegan) #for permanova/adonis2
library(purrr)
library(stringr) #select words in a string

print(citation(),style = "text")
version$version.string
c("tidyr","dplyr", "plyr", "reshape2","ggplot2","purrr","stringr") %>%
  map(citation) %>%
  print(style = "text")

#Mac directory
setwd("/Users/pleitao/Downloads/T2 Metiers/")

####################
# Load Datasets
####################

#Load and prepare e-logs data
elogs12_16raw = read.csv("Data/Raw/DPE_2012_2018_Original_ParaTecPesca_df.csv",encoding = "UTF-8")
elogs16_23raw = read.csv("Data/Processed/RawClean/dpe16_23.csv",encoding = "UTF-8")
#Clean elogs
elogs12_16 = subset(elogs12_16raw, select = -c(X))
elogs12_16$YEAR = substring(elogs12_16$RETURN_DATAHORA,1,4)
elogs12_16 = subset(elogs12_16,YEAR %in% c(2012:2015))
elogs12_16$YEAR = NULL
elogs12_16 = elogs12_16 %>%
  rename(c("DEPARTURE_PORTO" = "DEPARTURE_PORT",
         "RETURN_PORTO" = "RETURN_PORT",
         "DURACAO" = "DURACAO_HORAS",
         "LATITUDE_INICIO" = "LAT_INICIO",
         "LONGITUDE_INICIO" = "LON_INICIO",
         "LATITUDE_FIM" = "LAT_FIM",
         "LONGITUDE_FIM" = "LON_FIM",
         "ARTE_CODFAO" = "GEAR_TYPE",
         "REGIAO_INICIO_EFETIVA" = "AREA_INICIO",
         "REGIAO_FIM_EFETIVA" = "AREA_FIM"))
elogs12_16$DURACAO_HORAS = elogs12_16$DURACAO_HORAS*24
elogs16_23Col = subset(elogs16_23raw, select = colnames(elogs16_23raw) %in% colnames(elogs12_16))
elogs12_16Col = subset(elogs12_16, select = colnames(elogs12_16) %in% colnames(elogs16_23Col))
elogs12_16Col = elogs12_16Col[,colnames(elogs16_23Col)]
elogs = rbind(elogs12_16Col,elogs16_23Col)

elogs14_23 = subset(elogs,substring(RETURN_DATAHORA,1,4) %in% c(2014:2023))
elogs14_23 = subset(elogs14_23,!(GEAR_TYPE %in% c("OTB","PS","PS1","PS2")))

#Create lanceID
elogs14_23$Data = substring(elogs14_23$RETURN_DATAHORA,1,10)
elogs14_23$TRIPID = paste(elogs14_23$NUMERO,elogs14_23$Data,sep = "_")
elogs14_23$LANCEID = paste(elogs14_23$NUMERO,
                           elogs14_23$RETURN_DATAHORA,
                           elogs14_23$DATAHORA_FIM,
                           elogs14_23$LANCE_NUM)
elogs14_23$LANCEIDshort = paste0(match(elogs14_23$LANCEID, unique(elogs14_23$LANCEID)))
elogs14_23$LANCEID = elogs14_23$LANCEIDshort
elogs14_23$LANCEIDshort = NULL

elogs = elogs14_23

# Select fishing areas in Portugal (27.9) and leave or return to PT port
elogs = subset(elogs,AREA_INICIO %in% c("27.9.a","ICES IX",
                                        "ICES IX-a"))
elogs = subset(elogs,AREA_FIM %in% c("27.9.a","ICES IX",
                                        "ICES IX-a"))
elogs = subset(elogs,grepl("PT", RETURN_PORT, fixed = TRUE))
elogs = subset(elogs,grepl("PT", DEPARTURE_PORT, fixed = TRUE))

#Calculate mean haul position
elogs$meanLong = rowMeans(elogs[,c('LON_INICIO', 'LON_FIM')])
elogs$meanLat = rowMeans(elogs[,c('LAT_INICIO', 'LAT_FIM')])

write.csv(elogs,"Data/Processed/elogs14_23forQgis.csv",row.names = F)
elogsBase = read.csv("Data/Processed/elogs14_23afterQgis.csv",encoding = "UTF-8")

elogsBase = elogsBase %>%
  rename(c("depth1" = "depth",
           "sediments1" = "sediment",
           "zones1" = "zones"))
#Remove points on land
elogsBase = subset(elogsBase,depth < -1)
#Remove points over 2000 meters
elogsBase = subset(elogsBase,depth > -2000)
#Remove points outside zones
elogsBase = subset(elogsBase,!is.na(zones))

#Check base records
paste(nrow(elogsBase),"elog records | raw from 2014 to 2023 | no OTB or PS")
paste(length(unique(elogsBase$TRIPID)),"trips | raw from 2014 to 2023 | no OTB or PS")
paste(length(unique(elogsBase$LANCEID)),"hauls | raw from 2014 to 2023 | no OTB or PS")

#Remove nei, miscellaneous, aerial traps and mixed gillnets with trammel nets gears
elogs14_23 = subset(elogsBase,!(GEAR_TYPE %in% c("MIS","GEN","LX","GN","LL","FAR","GTN")))
paste(nrow(elogs14_23),"elog records | raw from 2014 to 2023 | no mis or nei gears")
paste(length(unique(elogs14_23$TRIPID)),"trips | raw from 2014 to 2023 | no mis or nei gears")
paste(length(unique(elogs14_23$LANCEID)),"hauls | raw from 2014 to 2023 | no mis or nei gears")
elogs = elogs14_23

#Remove duplicates
elogs$ESPECIE_CODSLV = NULL
elogsNoDup = unique(elogs)
paste(nrow(elogsNoDup),"records no duplicates")
paste(length(unique(elogsNoDup$TRIPID)),"trips no duplicates")
paste(length(unique(elogsNoDup$LANCEID)),"hauls no duplicates")

#Remove hauls with 0 catches
haulsWithZeros = subset(elogsNoDup,CAPTURA_KGS == 0)
elogsNoZeros = subset(elogsNoDup,!(LANCEID %in% haulsWithZeros$LANCEID))
paste(nrow(elogsNoZeros),"records no zero catches")
paste(length(unique(elogsNoZeros$TRIPID)),"trips no zero catches")
paste(length(unique(elogsNoZeros$LANCEID)),"hauls no zero catches")

#Load all sps landings data
landings12_16raw = read.csv("Data/Processed/desembarque_multi_cont.csv",encoding = "latin1")
landings16_23raw = read.csv("Data/Processed/RawClean/landings16_23.csv",encoding = "latin1")
#Clean landings
landings12_16 = subset(landings12_16raw, select = -c(X, Code,DiaS,Contingente,TripID))
landings12_16 = subset(landings12_16,Ano != "2016")
landings16_23 = landings16_23raw
landings16_23 = landings16_23 %>%
  rename(c("ANO" = "Ano",
           "DIA" = "Data",
           "IDBARCO" = "Embarcacao",
           "PORTO" = "Porto",
           "ESPECIE" = "CodFAO",
           "KG" = "Quantidade",
           "EUR" = "PrecoMedio"))
landings16_23$PrecoMedio = landings16_23$PrecoMedio/landings16_23$Quantidade
landings16_23$MONTH = substring(landings16_23$Data,4,5)
landings16_23$DAY = substring(landings16_23$Data,7,8)
landings16_23$Data = paste(landings16_23$Ano,landings16_23$MONTH,landings16_23$DAY,sep = "-")
landings16_23$DAY = NULL
landings16_23$MONTH = NULL
landings16_23Col = subset(landings16_23, select = colnames(landings16_23) %in% colnames(landings12_16))
landings12_16Col = subset(landings12_16, select = colnames(landings12_16) %in% colnames(landings16_23Col))
landings12_16Col = landings12_16Col[,colnames(landings12_16Col)]
landings = rbind(landings12_16Col,landings16_23Col)
landings$TRIPID = paste(landings$Embarcacao,landings$Data,sep="_")

landings14_23 = subset(landings,Ano %in% c(2014:2023))

#Get trips from elogs
landings = subset(landings14_23,TRIPID %in% elogs14_23$TRIPID)
#Remove entries with 0 price
landings = subset(landings,PrecoMedio>0)
paste(nrow(landings),"sales records | raw from 2014 to 2023 | no OTB, PS, MIS or LTL")
paste(length(unique(landings$Embarcacao)),"vessels | raw from 2014 to 2023 | no OTB, PS, MIS or LTL")

# SPECIES REPLACE USING ASFIS 2024 LIST
#####
asfis2024raw = read.csv("Data/Raw/ASFIS_sp_2024.csv",encoding = "UTF-8")
asfis2024 = asfis2024raw
asfis2024$Genus = word(asfis2024$Scientific_Name, 1)
asfis2024$Genus = paste(asfis2024$Genus,"spp")
asfis2024$Family = str_to_title(asfis2024$Family)
ourSps = unique(landings$CodFAO)
ourSps = append(ourSps,unique(elogsNoZeros$ESPECIE_CODFAO))
ourSps = unique(ourSps)
asfis2024ElogLand = subset(asfis2024,Alpha3_Code %in% ourSps)

#Families to group
familyGroup = c("Lophiidae",
                "Rajidae",
                "Soleidae",
                "Muraenidae",
                "Zeidae")
genusGroup = c("Scyliorhinus spp",
               "Beryx spp",
               "Scophthalmus spp")

groupSps = unique(asfis2024ElogLand[,c("Alpha3_Code","Scientific_Name","Family","Genus")])
groupSps$names = ifelse(asfis2024ElogLand$Family %in% familyGroup,asfis2024ElogLand$Family,
                             ifelse(asfis2024ElogLand$Genus %in% genusGroup,asfis2024ElogLand$Genus,asfis2024ElogLand$English_name))
#Assumed that Lophiidae is Lophius
groupSps$names = ifelse(groupSps$names == "Lophiidae","Lophius spp",groupSps$names)
groups = data.frame(CodFAO = groupSps$Alpha3_Code,
                    name = groupSps$names)
groupSpsFun = function(dataToGroup) {
  dataToGroup = left_join(dataToGroup,groups)
    dataToGroup =
      dataToGroup %>%
      mutate(name = coalesce(name, CodFAO))
}

#####
# END OF NEW SPS REPLACE

#Replace species common names
landings = groupSpsFun(landings)
name = c(
  "Rajidae",
  "Soleidae",
  "Muraenidae",
  "Zeidae",
  "Lophius spp",
  "Scyliorhinus spp",
  "Beryx spp",
  "Scophthalmus spp"
)
groupedEnglishNames = c(
  "Skates",
  "Soles",
  "Moray eels",
  "John Dories",
  "Monkfish",
  "Catsharks",
  "Alfonsinos",
  "Turbots"
)
commonNames = data.frame(name,groupedEnglishNames)
landings = left_join(landings,commonNames,by="name")
landings$name = ifelse(landings$name %in% commonNames$name,
                       landings$groupedEnglishNames,
                       landings$name)
landings$groupedEnglishNames = NULL

#Select 2014 to 2023
landings2014to2023 = landings
elogs2014to2023 = elogsNoZeros
names(elogs2014to2023)[names(elogs2014to2023) == "ESPECIE_CODFAO"] = "CodFAO"

#Replace elog species names
elogs2014to2023 = groupSpsFun(elogs2014to2023)
elogs2014to2023 = left_join(elogs2014to2023,commonNames,by="name")
elogs2014to2023$name = ifelse(elogs2014to2023$name %in% commonNames$name,
                       elogs2014to2023$groupedEnglishNames,
                       elogs2014to2023$name)
elogs2014to2023$groupedEnglishNames = NULL
elogs2014to2023$sediment[is.na(elogs2014to2023$sediment)] = "Unknown"

#Aggregate species in same haul
elogs2014to2023agg = aggregate(elogs2014to2023$CAPTURA_KGS, 
                            by=elogs2014to2023[ , !names(elogs2014to2023) %in% c("CAPTURA_KGS")], sum)
names(elogs2014to2023agg)[names(elogs2014to2023agg) == "x"] = "CAPTURA_KGS"
paste(nrow(elogs2014to2023agg),"records aggregate sps")
paste(length(unique(elogs2014to2023agg$TRIPID)),"trips aggregate sps")
paste(length(unique(elogs2014to2023agg$LANCEID)),"hauls aggregate sps")

elogs2014to2023 = elogs2014to2023agg

averagePriceTrip = ddply(
  landings,
  .(TRIPID,name),
  summarize,
  PrecoMedio = mean(PrecoMedio)
)
landings$Mes = substring(landings$Data,6,7)
averagePriceMes = ddply(
  landings,
  .(name,Mes,Ano),
  summarize,
  PrecoMedioMes = mean(PrecoMedio)
)

#Add trip price
elogs2014to2023priced = left_join(elogs2014to2023,averagePriceTrip,by=c("name","TRIPID"))
temp = subset(elogs2014to2023priced,!is.na(PrecoMedio))
paste(nrow(temp),"records with trip price")
paste(length(unique(temp$TRIPID)),"trips with trip price")
paste(length(unique(temp$LANCEID)),"hauls with trip price")
#Add month+year mean price
elogs2014to2023priced$Mes=substring(elogs2014to2023priced$Data,6,7)
elogs2014to2023priced$Ano=substring(elogs2014to2023priced$Data,1,4)
elogs2014to2023priced$Ano = as.integer(elogs2014to2023priced$Ano)
elogs2014to2023priced = left_join(elogs2014to2023priced,averagePriceMes,by=c("name","Mes","Ano"))
elogs2014to2023priced =
  elogs2014to2023priced %>%
  mutate(PrecoMedio = coalesce(PrecoMedio, PrecoMedioMes))
elogs2014to2023priced$PrecoMedioMes = NULL
temp = subset(elogs2014to2023priced,!is.na(PrecoMedio))
paste(nrow(temp),"records with mean year+month price")
paste(length(unique(temp$TRIPID)),"trips with mean year+month price")
paste(length(unique(temp$LANCEID)),"hauls with mean year+month price")
elogs2014to2023priced = temp

#Create Valor column
elogs2014to2023priced$Valor = elogs2014to2023priced$CAPTURA_KGS * elogs2014to2023priced$PrecoMedio
#Reorder by decreasing Valor
elogs2014to2023priced = elogs2014to2023priced[order(elogs2014to2023priced$Valor,decreasing = T),]
#Remove outliers catches (remove hauls in which reported weight is higher than max landing)
maxWeightSold = ddply(
  landings,
  .(name),
  summarize,
  PesoMax = max(Quantidade)
)
temp = left_join(elogs2014to2023priced,maxWeightSold,by="name")
temp = subset(temp,CAPTURA_KGS>PesoMax)
elogs2014to2023noOutliers = subset(elogs2014to2023priced,!(LANCEID %in% temp$LANCEID))
temp = nrow(elogs2014to2023noOutliers)
paste(nrow(elogs2014to2023noOutliers),"records without outliers")
paste(length(unique(elogs2014to2023noOutliers$TRIPID)),"trips without outliers")
paste(length(unique(elogs2014to2023noOutliers$LANCEID)),"hauls without outliers")
elogs2014to2023priced = elogs2014to2023noOutliers

#Manual identification of metiers
#Add relative price to elogs data
elogs2016haulsTotals = aggregate(elogs2014to2023priced["Valor"], 
                                 by=elogs2014to2023priced["LANCEID"], sum)
names(elogs2016haulsTotals)[names(elogs2016haulsTotals) == "Valor"] = "totalValue"
elogs2016haulsMerge = left_join(elogs2014to2023priced,elogs2016haulsTotals,by="LANCEID")
elogs2016haulsMerge$valueContribution = elogs2016haulsMerge$Valor/elogs2016haulsMerge$totalValue

#Order by value contribution to select potential target sps
elogs2016haulsMergeOrd = elogs2016haulsMerge[order(elogs2016haulsMerge$valueContribution,decreasing = T),]
#Create potential métier based on value
elogs2016haulsMergeOrd$potentialMetier = paste(elogs2016haulsMergeOrd$GEAR_TYPE,elogs2016haulsMergeOrd$name,sep = "_")

#Associate one métier to each haul
indx = subset(elogs2016haulsMergeOrd,!duplicated(LANCEID))
elogs2016haulsOneMetier = elogs2016haulsMergeOrd
elogs2016haulsOneMetier$potentialMetier = NULL
elogs2016haulsOneMetier = left_join(elogs2016haulsOneMetier, indx[,c("LANCEID","potentialMetier")], by="LANCEID")
write.csv(elogs2016haulsOneMetier,"Data/Processed/elogs16_23allMetiers.csv",row.names = F)


haulsGeoDataWater = read.csv("Data/Processed/elogs16_23allMetiers.csv",encoding = "UTF-8")
asfis2024 =
  asfis2024 %>%
  rename(c("Alpha3_Code" = "CodFAO"))
asfis2024ChangeCol = subset(asfis2024,Genus %in% genusGroup |
                                      Family %in% familyGroup)
asfis2024ChangeCol = unique(asfis2024ChangeCol[,c("CodFAO","Scientific_Name","Family","Genus")])
haulsGeoDataWater = left_join(haulsGeoDataWater,asfis2024ChangeCol[,c("CodFAO","Family","Genus")],by="CodFAO")
haulsGeoDataWater = left_join(haulsGeoDataWater,asfis2024[,c("CodFAO","Scientific_Name")],by="CodFAO")
haulsGeoDataWater$NOME_CIENTIFICO = ifelse(
  haulsGeoDataWater$Family %in% familyGroup,
  haulsGeoDataWater$Family,
  ifelse(
    haulsGeoDataWater$Genus %in% genusGroup,
    haulsGeoDataWater$Genus,
    haulsGeoDataWater$Scientific_Name
  )
)
dropColumns = c("Genus","Family","Scientific_Name")
haulsGeoDataWater = haulsGeoDataWater[,!(names(haulsGeoDataWater) %in% dropColumns)]

#Summarized potential metiers
haulsGeoDataWaterSummary = ddply(
  haulsGeoDataWater,
  .(potentialMetier,GEAR_TYPE,NOME_CIENTIFICO,CodFAO),
  summarize,
  valueConstributionMean = round(mean(valueContribution),2)
)
haulsGeoDataWaterSummary = haulsGeoDataWaterSummary[order(haulsGeoDataWaterSummary$valueConstributionMean,decreasing = T),]
allMetiersSummary = ddply(
  haulsGeoDataWater,
  .(potentialMetier),
  summarize,
  NumberOfVessels = length(unique(NUMERO)),
  NumberOfTrips = length(unique(TRIPID)),
  NumberOfHauls = length(unique(LANCEID))
)
allMetiersYearSummary =
  ddply(
    haulsGeoDataWater,
    .(potentialMetier,Ano),
    summarize,
    numbOfHauls = length(unique(LANCEID))
  )
allMetiersYearSummaryCast =
  allMetiersYearSummary %>%
  dcast(
    potentialMetier ~
      Ano,
    fun.aggregate = sum,
    value.var = "numbOfHauls"
  )
allPotentialMetiersSummary = subset(haulsGeoDataWaterSummary,!duplicated(potentialMetier))
allPotentialMetiersSummary = left_join(allPotentialMetiersSummary,allMetiersSummary,by="potentialMetier")
allPotentialMetiersSummary[c(296),c(3:4)]=c("Scorpaena spp","SCS")
# allPotentialMetiersSummary$potentialMetier = substring(allPotentialMetiersSummary$potentialMetier,5,)
write.csv2(allPotentialMetiersSummary,"T2review/Tables/Appendix1.csv",row.names = F,fileEncoding = "UTF-8")

#Table 1
allMetiersGearSummary = 
  haulsGeoDataWater %>%
  ddply(
    .(GEAR_TYPE),
    summarize,
    NumberOfMetiers = length(unique(potentialMetier)),
    NumberOfVessels = length(unique(NUMERO)),
    NumberOfTrips = length(unique(TRIPID)),
    NumberOfHauls = length(unique(LANCEID))
  )
totalRow = c("Total",
  sum(allMetiersGearSummary$NumberOfMetiers),
  sum(allMetiersGearSummary$NumberOfVessels),
    sum(allMetiersGearSummary$NumberOfTrips),
    sum(allMetiersGearSummary$NumberOfHauls)
)
allMetiersGearSummary = rbind(allMetiersGearSummary,totalRow)
write.csv2(allMetiersGearSummary,"T2review/Tables/Table1.csv",row.names = F,fileEncoding = "UTF-8")

#Define plot function
plotFun = function(metierListElogIndx,gearCutOffValue) {
  tiff(paste("T2review/Figures/Annex/",i,"CutOffValue.tiff",sep = ""), width = 2000, height = 1800, res = 200)
  print(
    ggplot(data = metierListElogIndx, aes(
      x = reorder(gearCodFAO, -NumberOfHauls),
      y = NumberOfHauls,
      group=1
    )) + 
      geom_point() +
      geom_line() +
      geom_vline(xintercept=gearCutOffValue+0.5) +
      labs(y = "Number of hauls", x = "Top 20 potential métiers") +
      theme(
        text = element_text(size = 25),
        axis.text.x = element_text(
          angle = 45,
          vjust = 1,
          hjust = 1,
          size = 25
        ),
        legend.text = element_text(size=30),
      )
  )
  dev.off()
}

allMetiersNumOfHaul = 
  allPotentialMetiersSummary %>%
  ddply(
    .(potentialMetier,CodFAO,NOME_CIENTIFICO),
    summarize,
    NumberOfHauls = sum(NumberOfHauls)
  )
allMetiersNumOfHaul =
  allMetiersNumOfHaul %>%
  arrange(desc(NumberOfHauls))
allMetiersNumOfHaul$gearCodFAO = paste(substring(allMetiersNumOfHaul$potentialMetier,1,3),allMetiersNumOfHaul$CodFAO,sep = "_")
allMetiersNumOfHaul$gearCodFAO = ifelse(allMetiersNumOfHaul$NOME_CIENTIFICO %in% genusGroup | 
                                        allMetiersNumOfHaul$NOME_CIENTIFICO %in% familyGroup,
                                        allMetiersNumOfHaul$potentialMetier,
                                        allMetiersNumOfHaul$gearCodFAO)

selectedMetiers = c()
gears = c()
numberOfMetiers = c()
for (i in c("DRB","LLD","LLS","GNS","FPO","GTR")) {
  gears = append(gears,i)
  metierListElogIndx = subset(allMetiersNumOfHaul,grepl(i, allMetiersNumOfHaul$potentialMetier, fixed = TRUE))
  numberOfMetiers = append(numberOfMetiers,nrow(metierListElogIndx))
  metierListElogIndx = metierListElogIndx[c(1:20),]
  metierListElogIndx = na.omit(metierListElogIndx)
  if (i=="DRB") {
    plotFun(metierListElogIndx,1)
    selectedMetiers = append(selectedMetiers,metierListElogIndx$gearCodFAO[1:1])
  }
  if (i=="FPO") {
    plotFun(metierListElogIndx,4)
    selectedMetiers = append(selectedMetiers,metierListElogIndx$gearCodFAO[1:4])
  }
  if (i=="GNS") {
    plotFun(metierListElogIndx,6)
    selectedMetiers = append(selectedMetiers,metierListElogIndx$gearCodFAO[1:6])
  }
  if (i=="GTR") {
    plotFun(metierListElogIndx,11)
    selectedMetiers = append(selectedMetiers,metierListElogIndx$gearCodFAO[1:11])
  }
  if (i=="LLS") {
    plotFun(metierListElogIndx,12)
    selectedMetiers = append(selectedMetiers,metierListElogIndx$gearCodFAO[1:12])
  }
  if (i=="LLD") {
    plotFun(metierListElogIndx,3)
    selectedMetiers = append(selectedMetiers,metierListElogIndx$gearCodFAO[1:3])
  }
}
#Number of potential metiers in each of the six gears
potentialMetiersInGears = data.frame(gears,numberOfMetiers)

#Remove metiers based on graphs
temp = subset(allMetiersNumOfHaul,gearCodFAO %in% selectedMetiers)
elogs2016metiers = subset(haulsGeoDataWater,potentialMetier %in% temp$potentialMetier)

#Number of records check
nrow(elogs2016metiers)
length(unique(elogs2016metiers$TRIPID))
length(unique(elogs2016metiers$LANCEID))
length(unique(elogs2016metiers$potentialMetier))
write.csv(elogs2016metiers,"Data/Output/potentialMetiers.csv",row.names = F)

#Count non potential metiers (excluded metiers)
nonPotentialMetiersSummary = subset(allPotentialMetiersSummary,!(potentialMetier %in% elogs2016metiers$potentialMetier))
paste("mean number of hauls per year:",mean(nonPotentialMetiersSummary$NumberOfHauls)/10)
paste("minimum number of hauls per year:",min(nonPotentialMetiersSummary$NumberOfHauls)/10)
paste("maximum number of hauls per year:",max(nonPotentialMetiersSummary$NumberOfHauls)/10)

hauls = elogs2016metiers[,c("LANCEID","potentialMetier","depth","sediment","zones")]
hauls = unique(hauls)
#Create scientific name column
haulsWithNamesScientific = 
  elogs2016metiers %>%
  ddply(
    .(potentialMetier,NOME_CIENTIFICO),
    summarize,
    sumContribution = sum(valueContribution))
haulsWithNamesScientificOrd = haulsWithNamesScientific[order(haulsWithNamesScientific$sumContribution,decreasing = T),]
haulsWithNamesScientificOrd = subset(haulsWithNamesScientificOrd,!duplicated(potentialMetier))
haulsWithNamesScientificOrd$sumContribution = NULL
haulsWithNamesScientificOrd$gear = substring(haulsWithNamesScientificOrd$potentialMetier,1,3)

# Four zones: 1 is northwest, 4 is center west, 3 is southwest, 2 is south
zones = data.frame(
  zones = c(1:4,NA),
  zoneFour = c("Northwest", "South", "Southwest", "Center west",NA)
)
sediments = data.frame(
  sediment = c(12,"Unkown",2,13,4,5,11,3),
  sedimentName = c("Sandy mud","Unkown","Sand","Muddy sand","Mixed sediment","Rock and boulders","Mud","Coarse-grained sediment")
)

haulsWithNames = left_join(hauls,sediments,by="sediment")
haulsWithNames = left_join(haulsWithNames,zones,by="zones")
#Depths ranks are shallow - from 0 to 200 meters, medium - over 200 to 500 meters, and deep - over 500 meters
haulsWithNames$depthRanks = ifelse(haulsWithNames$depth>-200,"Shallow",
                                   ifelse(haulsWithNames$depth>-500,"Medium","Deep"))

haulsVessel = elogs2016metiers
haulsVessel$month = substring(haulsVessel$RETURN_DATAHORA,6,7)
haulsVessel$Season = "Winter"
haulsVessel$Season = ifelse(haulsVessel$month %in% c("04","05","06"),
                         "Spring",
                         ifelse(haulsVessel$month %in% c("07","08","09"),
                                "Summer",
                                ifelse(haulsVessel$month %in% c("10","11","12"),
                                       "Autumn","Winter")
                         )
)

metierSeason = 
  haulsVessel %>%
  dcast(
    potentialMetier ~
      Season,
    value.var = unique("LANCEID"),
    fun.aggregate = function(x){length(unique(x))}
  )
metierSeason$total = rowSums(metierSeason[,-c(1)])
metierSeason[c(2:5)] = metierSeason[c(2:5)]/metierSeason$total * 100
write.csv2(metierSeason,"T2review/Tables/potentialMetiersSeason.csv",row.names = F)

metierYear = 
  haulsVessel %>%
  dcast(
    potentialMetier ~
      Ano,
    value.var = unique("LANCEID"),
    fun.aggregate = function(x){length(unique(x))}
  )
metierYear$total = rowSums(metierYear[,-c(1)])
metierYear[c(2:11)] = metierYear[c(2:11)]/metierYear$total * 100
metierYear = left_join(metierYear,haulsWithNamesScientificOrd,by="potentialMetier")
write.csv2(metierYear,"T2review/Tables/potentialMetiersYears.csv",row.names = F)

metierZones = 
  haulsWithNames %>%
  dcast(
    potentialMetier ~
      zoneFour,
    value.var = unique("LANCEID"),
    fun.aggregate = function(x){length(unique(x))}
  )
metierZones$total = rowSums(metierZones[,-c(1)])
metierZones[c(2:5)] = metierZones[c(2:5)]/metierZones$total * 100
write.csv2(metierZones,"T2review/Tables/potentialMetiersZones.csv",row.names = F)

metierSediments = 
  haulsWithNames %>%
  dcast(
    potentialMetier ~
      sediment,
    value.var = unique("LANCEID"),
    fun.aggregate = function(x){length(unique(x))}
  )
metierSediments$total = rowSums(metierSediments[,-c(1)])
metierSediments[c(2:9)] = metierSediments[c(2:9)]/metierSediments$total * 100
write.csv2(metierSediments,"T2review/Tables/potentialMetiersSediments.csv",row.names = F)

metierDepths = 
  haulsWithNames %>%
  dcast(
    potentialMetier ~
      depthRanks,
    value.var = unique("LANCEID"),
    fun.aggregate = function(x){length(unique(x))}
  )
metierDepths$total = rowSums(metierDepths[,-c(1)])
metierDepths[c(2:4)] = metierDepths[c(2:4)]/metierDepths$total * 100
write.csv2(metierDepths,"T2review/Tables/potentialMetiersDepths.csv",row.names = F)

#Radar plot of potential metiers distribution in months
haulsVesselMonthsTall = 
  haulsVessel %>%
  ddply(
    .(potentialMetier,month),
    summarize,
    NumOfHauls = length(unique(LANCEID)))
for (i in unique(haulsVesselMonthsTall$potentialMetier)) {
  tiff(paste("Figures/Annex/",i,"MonthRadarGraph.tiff",sep = ""), width = 2000, height = 1800, res = 200)
  haulsPerMonthMetier = subset(haulsVesselMonthsTall,potentialMetier==i)
  plt = ggplot(haulsPerMonthMetier) +
    # Make custom panel grid
    geom_hline(
      aes(yintercept = y),
      data.frame(y = c(0,1) * round_any(max(haulsPerMonthMetier$NumOfHauls), 50)),
      color = "lightgrey"
    ) +
    # Add bars to represent the cumulative track lengths
    geom_col(
      aes(
        x = month,
        y = NumOfHauls,
        fill = NumOfHauls
      ),
      position = "dodge2",
      show.legend = T,
      alpha = .9
    ) +
    # Lollipop shaft for mean gain per region
    geom_segment(
      aes(
        x = month,
        y = 0,
        xend = month,
        yend = max(NumOfHauls)
      ),
      linetype = "dashed",
      color = "gray12"
    ) +

    # Make it circular!
    coord_polar() +
    # Add titles and legends
    ggtitle(paste(i))+
    xlab("Months") +
    ylab("Number of Hauls") +
    theme(text = element_text(size = 14))
  print(plt)
  dev.off()
}
#Replace sediment folk-numbers with names
elogs2016metiers =
  elogs2016metiers %>%
  mutate(sediment = replace(sediment, sediment == "TRUE", "Unknown")) %>%
  mutate(sediment = replace(sediment, sediment == "11", "Mud")) %>%
  mutate(sediment = replace(sediment, sediment == "12", "Sandy Mud")) %>%
  mutate(sediment = replace(sediment, sediment == "13", "Muddy Sand")) %>%
  mutate(sediment = replace(sediment, sediment == "2", "Sand")) %>%
  mutate(sediment = replace(sediment, sediment == "3", "Coarse-grained Sediment")) %>%
  mutate(sediment = replace(sediment, sediment == "4", "Mixed Sediment")) %>%
  mutate(sediment = replace(sediment, sediment == "5", "Rock and Boulders")) %>%
  as.data.frame()

#Create depths means and strata
depths = 
  ddply(
    elogs2016metiers,
    .(potentialMetier),
    summarize,
    meanDepth = mean(depth)
  )
depths =
  depths %>%
  mutate(depthStrata = ifelse(meanDepth < -500,"Deep",
                        ifelse(meanDepth < -100,"Medium","Shallow")))
depths$meanDepth = NULL
write.csv2(depths,"Tables/depths.csv",row.names = F)

#Prepare data for chi-square analysis
aovMonth = elogs2016metiers
aovMonth$Month = substring(aovMonth$RETURN_DATAHORA,6,7)
aovMonth$Year = substring(aovMonth$RETURN_DATAHORA,1,4)
aovMonth$Season = "Winter"
aovMonth$Season = ifelse(aovMonth$Month %in% c("04","05","06"),
                         "Spring",
                         ifelse(aovMonth$Month %in% c("07","08","09"),
                                "Summer",
                                ifelse(aovMonth$Month %in% c("10","11","12"),
                                       "Autumn","Winter")
                         )
)

#Sediment chi-square test
aovSediCast =
  aovMonth %>%
  dcast(
    potentialMetier ~ sediment,
    value.var = "LANCEID",
    fun.aggregate = function(x){length(unique(x))}
  )
aovSediCast[aovSediCast == 0] = 5
row.names(aovSediCast)=paste(aovSediCast$potentialMetier,aovSediCast$Ano)
pvalues = c()
metiers = c()
xSquared = c()
for (i in unique(aovSediCast$potentialMetier)) {
  metierIndex = subset(aovSediCast,potentialMetier==i)
  chitest = chisq.test(metierIndex[,-c(1)])
  pvalueIndex = chitest$p.value
  xSquaredIndex = chitest$statistic
  pvalueIndexRound = round(pvalueIndex,4)
  pvalues = append(pvalues,pvalueIndexRound)
  xSquared = append(xSquared,xSquaredIndex)
  metiers = append(metiers,i)
}
chisqrPvalues = data.frame(metiers,pvalues)
chisqrPvalues$pvalues = p.adjust(chisqrPvalues$pvalues,method = "bonferroni")
chisqrPvaluesSig = subset(chisqrPvalues,pvalues<0.05)
chisqrPvaluesNonSig = subset(chisqrPvalues,pvalues>=0.05)
#Find peak sediment
aovSediTotal = 
  ddply(
    aovMonth,
    .(potentialMetier,sediment),
    summarize,
    NumOfHauls = length(unique(LANCEID))
  )
peakSedis = c()
peakSedisMetiers = c()
for (i in unique(aovSediTotal$potentialMetier)) {
  indx = subset(aovSediTotal,potentialMetier==i)
  sedi = subset(indx,NumOfHauls==max(indx$NumOfHauls))$sediment
  print(paste(i,"peak sediment",sedi))
  peakSedis = append(peakSedis,sedi)
  peakSedisMetiers = append(peakSedisMetiers,subset(indx,NumOfHauls==max(indx$NumOfHauls))$potentialMetier)
}
peakSedis = data.frame(potentialMetier=peakSedisMetiers,
                        peakSedis)
peakSedisSign = subset(peakSedis,potentialMetier %in% chisqrPvaluesSig$metiers)

#Season chi-square test
aovMonthCast =
  aovMonth %>%
  dcast(
    potentialMetier ~ Season,
    value.var = "LANCEID",
    fun.aggregate = function(x){length(unique(x))}
  )
aovMonthCast[aovMonthCast == 0] = 5
row.names(aovMonthCast)=paste(aovMonthCast$potentialMetier,aovMonthCast$Ano)
pvalues = c()
metiers = c()
xSquared = c()
for (i in unique(aovMonthCast$potentialMetier)) {
  metierIndex = subset(aovMonthCast,potentialMetier==i)
  chitest = chisq.test(metierIndex[,-c(1)])
  pvalueIndex = chitest$p.value
  pvalueIndexRound = round(pvalueIndex,4)
  xSquaredIndex = chitest$statistic
  pvalues = append(pvalues,pvalueIndexRound)
  xSquared = append(xSquared,xSquaredIndex)
  metiers = append(metiers,i)
}
chisqrPvalues = data.frame(metiers,pvalues)
chisqrPvalues$pvalues = p.adjust(chisqrPvalues$pvalues,method = "bonferroni")
chisqrPvaluesSig = subset(chisqrPvalues,pvalues<0.05)
chisqrPvaluesNonSig = subset(chisqrPvalues,pvalues>=0.05)
#Find peak season
aovMonthTotal = 
  ddply(
    aovMonth,
    .(Season,potentialMetier),
    summarize,
    NumOfHauls = length(unique(LANCEID))
  )
peakMonths = c()
peakMonthsMetiers = c()
for (i in unique(aovMonthTotal$potentialMetier)) {
  indx = subset(aovMonthTotal,potentialMetier==i)
  month = subset(indx,NumOfHauls==max(indx$NumOfHauls))$Season
  print(paste(i,"peak month",month))
  peakMonths = append(peakMonths,month)
  peakMonthsMetiers = append(peakMonthsMetiers,subset(indx,NumOfHauls==max(indx$NumOfHauls))$potentialMetier)
}
peakMonths = data.frame(potentialMetier=peakMonthsMetiers,
                        peakMonths)
peakMonthsSign = subset(peakMonths,potentialMetier %in% chisqrPvaluesSig$metiers)

#Year chi-square test
aovYearCast =
  aovMonth %>%
  dcast(
    potentialMetier ~ Year,
    value.var = "LANCEID",
    fun.aggregate = function(x){length(unique(x))}
  )
aovYearCast[aovYearCast == 0] = 5
row.names(aovYearCast)=paste(aovYearCast$potentialMetier,aovYearCast$Month)
pvalues = c()
metiers = c()
xSquared = c()
for (i in unique(aovYearCast$potentialMetier)) {
  metierIndex = subset(aovYearCast,potentialMetier==i)
  chitest = chisq.test(metierIndex[,-c(1)])
  pvalueIndex = chitest$p.value
  pvalueIndexRound = round(pvalueIndex,4)
  xSquaredIndex = chitest$statistic
  pvalues = append(pvalues,pvalueIndexRound)
  xSquared = append(xSquared,xSquaredIndex)
  metiers = append(metiers,i)
}
chisqrPvalues = data.frame(metiers,pvalues)
chisqrPvalues$pvalues = p.adjust(chisqrPvalues$pvalues,method = "bonferroni")
chisqrPvaluesSig = subset(chisqrPvalues,pvalues<0.05)
chisqrPvaluesNonSig = subset(chisqrPvalues,pvalues>=0.05)
#Find main year
aovYearAll = 
  ddply(
    aovMonth,
    .(potentialMetier,Year),
    summarize,
    NumOfHauls = length(unique(LANCEID))
  )
peakYear = c()
peakYearMetiers = c()
for (i in unique(aovYearAll$potentialMetier)) {
  metierIndx = subset(aovYearAll,potentialMetier==i)
  yearIndx = subset(metierIndx,NumOfHauls==max(metierIndx$NumOfHauls))$Year
  print(paste(i,"year",yearIndx))
  peakYear = append(peakYear,yearIndx)
  peakYearMetiers = append(peakYearMetiers,i)
}
peakYear = data.frame(potentialMetier=peakYearMetiers,
                      peakYear)
peakYearSign = subset(peakYear,potentialMetier %in% chisqrPvaluesSig$metiers)

#Region chi-square test
aovRegionCast =
  aovMonth %>%
  dcast(
    potentialMetier ~ zones,
    value.var = "LANCEID",
    fun.aggregate = function(x){length(unique(x))}
  )
aovRegionCast[aovRegionCast == 0] = 5
row.names(aovRegionCast)=paste(aovRegionCast$potentialMetier,aovRegionCast$Month)
pvalues = c()
metiers = c()
xSquared = c()
for (i in unique(aovRegionCast$potentialMetier)) {
  metierIndex = subset(aovRegionCast,potentialMetier==i)
  chitest = chisq.test(metierIndex[,-c(1)])
  pvalueIndex = chitest$p.value
  pvalueIndexRound = round(pvalueIndex,4)
  xSquaredIndex = chitest$statistic
  pvalues = append(pvalues,pvalueIndexRound)
  xSquared = append(xSquared,xSquaredIndex)
  metiers = append(metiers,i)
}
chisqrPvalues = data.frame(metiers,pvalues)
chisqrPvalues$pvalues = p.adjust(chisqrPvalues$pvalues,method = "bonferroni")
chisqrPvaluesSig = subset(chisqrPvalues,pvalues<0.05)
chisqrPvaluesNonSig = subset(chisqrPvalues,pvalues>=0.05)
#Find main region
aovRegionAll = 
  ddply(
    aovMonth,
    .(potentialMetier,zones),
    summarize,
    NumOfHauls = length(unique(LANCEID))
  )
peakZones = c()
peakZonesMetiers = c()
for (i in unique(aovRegionAll$potentialMetier)) {
  indx = subset(aovRegionAll,potentialMetier==i)
  zones = subset(indx,NumOfHauls==max(indx$NumOfHauls))$zones
  print(paste(i,length(zones),"zones"))
  peakZones = append(peakZones,zones)
  peakZonesMetiers = append(peakZonesMetiers,subset(indx,NumOfHauls==max(indx$NumOfHauls))$potentialMetier)
}
peakZones = data.frame(potentialMetier=peakZonesMetiers,
                        peakZones)
peakZones =
  peakZones %>%
  mutate(peakZones = replace(peakZones, peakZones == "1", "Northwest")) %>%
  mutate(peakZones = replace(peakZones, peakZones == "4", "Center west")) %>%
  mutate(peakZones = replace(peakZones, peakZones == "3", "Southwest")) %>%
  mutate(peakZones = replace(peakZones, peakZones == "2", "South")) %>%
  as.data.frame()
peakZonesSign = subset(peakZones,potentialMetier %in% chisqrPvaluesSig$metiers)

metiersDetailedInfo = depths
metiersDetailedInfo = left_join(metiersDetailedInfo,peakSedisSign,by="potentialMetier")
metiersDetailedInfo = left_join(metiersDetailedInfo,peakMonthsSign,by="potentialMetier")
metiersDetailedInfo = left_join(metiersDetailedInfo,peakYearSign,by="potentialMetier")
metiersDetailedInfo = left_join(metiersDetailedInfo,peakZonesSign,by="potentialMetier")
totalNumberOfMetiers = 
  ddply(
    aovMonth,
    .(potentialMetier),
    summarize,
    NumOfHauls = length(unique(LANCEID))
  )
metiersDetailedInfo = left_join(metiersDetailedInfo,totalNumberOfMetiers,by="potentialMetier")
gearsNames = data.frame(gear=c("DRB","FPO","GNS","GTR","LLD","LLS"),
                        gearsNames=c("bivalve dredges","traps","gillnets","trammel nets","drifting longlines","bottom longlines"))
metiersDetailedInfo$gear = substring(metiersDetailedInfo$potentialMetier,1,3)
metiersDetailedInfo$Scientific_Name = substring(metiersDetailedInfo$potentialMetier,5,100)
metiersDetailedInfo = left_join(metiersDetailedInfo,asfis2024ElogLand[,c("Scientific_Name","English_name")],by="Scientific_Name")
metiersDetailedInfo$English_name = ifelse(is.na(metiersDetailedInfo$English_name),metiersDetailedInfo$Scientific_Name,metiersDetailedInfo$English_name)
metiersDetailedInfo = left_join(metiersDetailedInfo,gearsNames,by="gear")
metiersDetailedInfo$nameOfMetier = paste(metiersDetailedInfo$English_name,metiersDetailedInfo$gearsNames)
metiersDetailedInfo = select(metiersDetailedInfo, -c("gear","English_name","gearsNames","Scientific_Name"))
write.csv2(metiersDetailedInfo,"Tables/table2.csv",row.names = F)


#Build significance table
chisquareTable = c()
options(scipen = 10)
aovMonth$depthRanks = ifelse(aovMonth$depth>-200,"Shallow",
                                   ifelse(aovMonth$depth>-500,"Medium","Deep"))
aovMonth$zoneNames = ifelse(aovMonth$zones=="1","Northwest",
                             ifelse(aovMonth$zones=="4","Center west",
                                    ifelse(aovMonth$zones=="3","Southwest","South")))
#Select validated metiers
aovMonthVal = subset(aovMonth,potentialMetier %in% c(
  "DRB_Solid surf clam",
  "FPO_Common octopus",
  "FPO_Pouting(=Bib)",
  "FPO_Norway lobster",
  "FPO_European conger",
  "GNS_European hake",
  "GNS_Pouting(=Bib)",
  "GNS_Monkfish",
  "GNS_Soles",
  "GNS_John Dories",
  "GTR_Soles",
  "GTR_John Dories",
  "GTR_Monkfish",
  "GTR_Skates",
  "GTR_Turbots",
  "GTR_Common cuttlefish",
  "GTR_European seabass",
  "LLD_Swordfish",
  "LLD_Blue shark",
  "LLS_Black scabbardfish",
  "LLS_European conger",
  "LLS_Wreckfish",
  "LLS_Silver scabbardfish",
  "LLS_Blackspot seabream",
  "LLS_European hake",
  "LLS_Red porgy",
  "LLS_Blackbelly rosefish",
  "LLS_Alfonsinos"
))

#Season
seasonCast =
  aovMonthVal %>%
  dcast(
    potentialMetier ~ Season,
    value.var = "LANCEID",
    fun.aggregate = function(x) {
      length(unique(x))
    }
  )
metiers = c()
pvalues = c()
xSquared = c()
for (i in unique(aovMonthVal$potentialMetier)) {
  metierIndex = subset(seasonCast, potentialMetier == i)
  chitest = chisq.test(metierIndex[, -c(1)])
  pvalueIndex = chitest$p.value
  xSquaredIndex = chitest$statistic
  pvalues = append(pvalues, pvalueIndex)
  xSquared = append(xSquared, xSquaredIndex)
  metiers = append(metiers, i)
}
chisqrPvalues = data.frame(metiers, xSquared, pvalues)
chisqrPvalues$pvalues = p.adjust(chisqrPvalues$pvalues, method = "bonferroni")
chisquareTable = data.frame(potentialMetier=metiers,
                            xSquaredSeason = xSquared,
                            pvaluesSeason = pvalues)
#Test sediment
sedimentCast =
  aovMonthVal %>%
  dcast(
    potentialMetier ~ sediment,
    value.var = "LANCEID",
    fun.aggregate = function(x) {
      length(unique(x))
    }
  )
metiers = c()
pvalues = c()
xSquared = c()
for (i in unique(aovMonthVal$potentialMetier)) {
  metierIndex = subset(sedimentCast, potentialMetier == i)
  chitest = chisq.test(metierIndex[, -c(1)])
  pvalueIndex = chitest$p.value
  xSquaredIndex = chitest$statistic
  pvalues = append(pvalues, pvalueIndex)
  xSquared = append(xSquared, xSquaredIndex)
  metiers = append(metiers, i)
}
chisqrPvalues = data.frame(metiers, xSquared, pvalues)
chisqrPvalues$pvalues = p.adjust(chisqrPvalues$pvalues, method = "bonferroni")
chisquareTable = cbind(chisquareTable,
                       xSquaredSediment = xSquared,
                       pvaluesSediment = pvalues)
#Test year
yearCast =
  aovMonthVal %>%
  dcast(
    potentialMetier ~ Year,
    value.var = "LANCEID",
    fun.aggregate = function(x) {
      length(unique(x))
    }
  )
metiers = c()
pvalues = c()
xSquared = c()
for (i in unique(aovMonthVal$potentialMetier)) {
  metierIndex = subset(yearCast, potentialMetier == i)
  chitest = chisq.test(metierIndex[, -c(1)])
  pvalueIndex = chitest$p.value
  xSquaredIndex = chitest$statistic
  pvalues = append(pvalues, pvalueIndex)
  xSquared = append(xSquared, xSquaredIndex)
  metiers = append(metiers, i)
}
chisqrPvalues = data.frame(metiers, xSquared, pvalues)
chisqrPvalues$pvalues = p.adjust(chisqrPvalues$pvalues, method = "bonferroni")
chisquareTable = cbind(chisquareTable,
                       xSquaredYear = xSquared,
                       pvaluesYear = pvalues)
#Test zones
yearCast =
  aovMonthVal %>%
  dcast(
    potentialMetier ~ zoneNames,
    value.var = "LANCEID",
    fun.aggregate = function(x) {
      length(unique(x))
    }
  )
metiers = c()
pvalues = c()
xSquared = c()
for (i in unique(aovMonthVal$potentialMetier)) {
  metierIndex = subset(yearCast, potentialMetier == i)
  chitest = chisq.test(metierIndex[, -c(1)])
  pvalueIndex = chitest$p.value
  xSquaredIndex = chitest$statistic
  pvalues = append(pvalues, pvalueIndex)
  xSquared = append(xSquared, xSquaredIndex)
  metiers = append(metiers, i)
}
chisqrPvalues = data.frame(metiers, xSquared, pvalues)
chisqrPvalues$pvalues = p.adjust(chisqrPvalues$pvalues, method = "bonferroni")
chisquareTable = cbind(chisquareTable,
                       xSquaredZones = xSquared,
                       pvaluesZones = pvalues)
#Test depth
depthCast =
  aovMonthVal %>%
  dcast(
    potentialMetier ~ depthRanks,
    value.var = "LANCEID",
    fun.aggregate = function(x) {
      length(unique(x))
    }
  )
metiers = c()
pvalues = c()
xSquared = c()
for (i in unique(aovMonthVal$potentialMetier)) {
  metierIndex = subset(depthCast, potentialMetier == i)
  chitest = chisq.test(metierIndex[, -c(1)])
  pvalueIndex = chitest$p.value
  xSquaredIndex = chitest$statistic
  pvalues = append(pvalues, pvalueIndex)
  xSquared = append(xSquared, xSquaredIndex)
  metiers = append(metiers, i)
}
chisqrPvalues = data.frame(metiers, xSquared, pvalues)
chisqrPvalues$pvalues = p.adjust(chisqrPvalues$pvalues, method = "bonferroni")
chisquareTable = cbind(chisquareTable,
                       xSquaredDepth = xSquared,
                       pvaluesDepth = pvalues)
chisquareTable$pvaluesSeason = round(chisquareTable$pvaluesSeason,5)
chisquareTable$pvaluesSediment = round(chisquareTable$pvaluesSediment,5)
chisquareTable$pvaluesYear = round(chisquareTable$pvaluesYear,5)
chisquareTable$pvaluesZones = round(chisquareTable$pvaluesZones,5)
chisquareTable$pvaluesDepth = round(chisquareTable$pvaluesDepth,5)

chisquareTable = left_join(chisquareTable,metiersDetailedInfo[,c("potentialMetier","NumOfHauls")],by="potentialMetier")
chisquareTable$gear = substring(chisquareTable$potentialMetier,1,3)

write.csv2(chisquareTable,"Tables/Appendix4.csv",row.names = F)

#Check other valuable species in some métiers
selectMetier = subset(aovMonthVal,GEAR_TYPE=="LLS")
listOfSpecies = ddply(
  selectMetier,
  .(NOME_CIENTIFICO),
  summarize,
  totalValue = sum(totalValue)
)

#What other fisheries GTR_turbots vessels are involved in?
gtrTurbotsVessels = subset(aovMonth,potentialMetier=="GTR_Turbots")
gtrTurbotsVessels = unique(gtrTurbotsVessels$NUMERO)

library(tidyverse)
#install.packages("circlize")
library(circlize)
test = subset(aovMonth,NUMERO %in% gtrTurbotsVessels)
test =
  test %>%
  dcast(
    NUMERO ~ potentialMetier,
    value.var = "LANCEID",
    fun.aggregate = function(x){length(unique(x))}
  )
rownames(test)=test$NUMERO
test$NUMERO = NULL
test = as.matrix(test)
df = data.frame(from = rep(rownames(test), times = ncol(test)),
                to = rep(colnames(test), each = nrow(test)),
                value = as.vector(test),
                stringsAsFactors = FALSE)
df = subset(df,value>100)
df = subset(df,from %in% subset(df,to=="GTR_Turbots")$from)
circos.clear()
arr.col = data.frame(c("2869", "2869", "2869"), c("GTR_Turbots", "FPO_Common octopus", "GTR_Soles"), 
                     c("black", "black", "black"))
chordDiagram(df, directional = 1, 
             direction.type = c("diffHeight", "arrows"),
             link.arr.col = arr.col, link.arr.length = 0.2)


#Tests for loglin
mod1 = loglin(UCBAdmissions,margin=list(1,2,3))
mod2 = loglin(UCBAdmissions, margin=list(c(1,3),c(2,3)))
mod3 = loglin(UCBAdmissions, margin=list(c(1,2),c(1,3),c(2,3)))
mod4 = loglin(UCBAdmissions, margin=list(c(1,2,3)))

#Tests for loglin
elogs2016metiers =
  elogs16_23potentialMetiers %>%
  mutate(sediment = replace(sediment, sediment == "TRUE", "Unknown")) %>%
  mutate(sediment = replace(sediment, sediment == "11", "Mud or Muddy Sand")) %>%
  mutate(sediment = replace(sediment, sediment == "12", "Sand or Sandy Mud")) %>%
  mutate(sediment = replace(sediment, sediment == "13", "Mud or Muddy Sand")) %>%
  mutate(sediment = replace(sediment, sediment == "2", "Sand or Sandy Mud")) %>%
  mutate(sediment = replace(sediment, sediment == "3", "Mixed Sediment or Coarse-grained")) %>%
  mutate(sediment = replace(sediment, sediment == "4", "Mixed Sediment or Coarse-grained")) %>%
  mutate(sediment = replace(sediment, sediment == "5", "Rock and Boulders")) %>%
  
  mutate(zones = replace(zones, zones == "1", "Northwest")) %>%
  mutate(zones = replace(zones, zones == "4", "Center west")) %>%
  mutate(zones = replace(zones, zones == "3", "Southwest")) %>%
  mutate(zones = replace(zones, zones == "2", "South")) %>%
  as.data.frame()
#Create depth classes
elogs2016metiers$depth = ifelse(elogs2016metiers$depth>-200,"Shallow",
                                   ifelse(elogs2016metiers$depth>-500,"Medium","Deep"))

result = ddply(
  elogs2016metiers,
  #.(potentialMetier,Season,zones),
  .(potentialMetier,Season,zones,sediment,depth),
  summarize,
  Freq = length(unique(LANCEID))
)
result$zones=as.factor(result$zones)
result$sediment=as.factor(result$sediment)
result$depth=as.factor(result$depth)
resultGTR = subset(result,potentialMetier=="GTR_Common cuttlefish")
resultGTR$potentialMetier = NULL

indep = glm(Freq ~ Season + zones + sediment + depth, family = poisson, data = resultGTR)  # independence model
model1 = glm(Freq ~ Season * zones + sediment + depth, family = poisson, data = resultGTR)  # independence model
model2 = glm(Freq ~ Season * zones * sediment + depth, family = poisson, data = resultGTR)  # independence model
model3 = glm(Freq ~ Season * zones * sediment * depth, family = poisson, data = resultGTR)  # independence model

anova(indep, model1, model2, model3, test="Chisq")  
